# Supplementary material for: Silver(I) diaqua­nickel(II) catena-borodiphosphate(V) hydrate, (Ag0.57Ni0.22)Ni(H2O)2[BP2O8]·0.67H2O
Source: Acta Crystallogr Sect E Struct Rep Online. 2011 Jul 30;67(Pt 8):i44. doi: 10.1107/S160053681102962X (PMC3212106; doi:10.1107/S160053681102962X)
Supplement: Supplementary file 1 [file e-67-00i44-sup1.cif]

##############################################################################
#                                                                            #
# This CIF contains the data in a paper accepted for publication in          #
# Acta Crystallographica Section E. It conforms to the requirements of       #
# Notes for Authors for Acta Crystallographica Section E, and has been       #
# peer reviewed under the auspices of the IUCr Commission on Journals.       #
#                                                                            #
# Full details of the Crystallographic Information File format               #
# are given in the paper "The Crystallographic Information File (CIF):       #
# a New Standard Archive File for Crystallography" by S. R. Hall, F. H.      #
# Allen and I. D. Brown [Acta Cryst. (1991), A47, 655-685].                  #
#                                                                            #
# The current version of the core CIF dictionary is obtainable from          #
# ftp://ftp.iucr.org/pub/cif_core.dic.                                       #
#                                                                            #
# Software is freely available for graphical display of the structure(s)     #
# in this CIF. For information consult the CIF software page                 #
# http://www.iucr.org/resources/cif/software.                                #
#                                                                            #
# This file may be used for bona fide research purposes within the           #
# scientific community so long as proper attribution is given to the journal # 
# article from which it was obtained.                                        #
#                                                                            #
##############################################################################
data_I
_audit_creation_method     SHELXL-97
_chemical_name_systematic
;
Silver diaquanickel(II) <i>catena</i>-borodiphosphate(V) hydrate
;
_chemical_name_common     ?
_chemical_formula_sum     'Ag0.57 B H5.33 Ni1.22 O10.67 P2'
_chemical_formula_structural
                              '(Ag0.57 Ni0.22) Ni (H2 O)2 B (P O4)2, 0.67(H2 O)'
_chemical_formula_iupac     '(Ag0.57 Ni0.22) Ni (H2 O)2 [B P2 O8], 0.67H2 O'
_chemical_formula_weight     381.35
_chemical_melting_point     ?
_symmetry_cell_setting     hexagonal
_symmetry_space_group_name_H-M     'P 65 2 2'
_symmetry_space_group_name_Hall     'P 65 2 ( 0 0 1)'
loop_
    _symmetry_equiv_pos_as_xyz
    'x, y, z'
    '-x, -y, z+1/2'
    '-y, -x, -z+1/6'
    'y, x, -z+2/3'
    'x-y, -y, -z'
    '-x+y, y, -z+1/2'
    'x, x-y, -z+5/6'
    '-x, -x+y, -z+1/3'
    '-y, x-y, z+2/3'
    'y, -x+y, z+1/6'
    'x-y, x, z+5/6'
    '-x+y, -x, z+1/3'
_cell_length_a     9.3848(6)
_cell_length_b     9.3848(6)
_cell_length_c     15.8411(18)
_cell_angle_alpha     90.00
_cell_angle_beta     90.00
_cell_angle_gamma     120.00
_cell_volume     1208.28(18)
_cell_formula_units_Z     6
_cell_measurement_reflns_used     1912
_cell_measurement_theta_min     3.59
_cell_measurement_theta_max     36.91
_cell_measurement_temperature     296(2)
_exptl_crystal_description     prism
_exptl_crystal_colour     colourless
_exptl_crystal_size_max     0.18
_exptl_crystal_size_mid     0.12
_exptl_crystal_size_min     0.11
_exptl_crystal_density_diffrn     3.145
_exptl_crystal_density_meas     ?
_exptl_crystal_density_method     'not measured'
_exptl_crystal_F_000     1118
_exptl_absorpt_coefficient_mu     4.685
_exptl_absorpt_correction_type     multi-scan
_exptl_absorpt_process_details     '(SADABS; Sheldrick, 1999)'
_exptl_absorpt_correction_T_min     0.705
_exptl_absorpt_correction_T_max     0.741
_exptl_special_details     ?
_diffrn_ambient_temperature     296(2)
_diffrn_radiation_type     MoK\a
_diffrn_radiation_wavelength     0.71073
_diffrn_radiation_source     'fine-focus sealed tube'
_diffrn_radiation_monochromator     graphite
_diffrn_measurement_device_type     'Bruker APEXII CCD detector'
_diffrn_measurement_method     '\w and \f'
_diffrn_detector_area_resol_mean     ?
_diffrn_reflns_number     16974
_diffrn_reflns_av_R_equivalents     0.0371
_diffrn_reflns_av_sigmaI/netI     0.0247
_diffrn_reflns_theta_min     3.59
_diffrn_reflns_theta_max     36.91
_diffrn_reflns_theta_full     36.91
_diffrn_measured_fraction_theta_max     0.998
_diffrn_measured_fraction_theta_full     0.998
_diffrn_reflns_limit_h_min     -14
_diffrn_reflns_limit_h_max     15
_diffrn_reflns_limit_k_min     -13
_diffrn_reflns_limit_k_max     15
_diffrn_reflns_limit_l_min     -25
_diffrn_reflns_limit_l_max     26
_refine_special_details
;
Refinement of <i>F</i>^2^ against all reflections. The weighted <i>R</i>-factor
<i>wR</i> and goodness of fit <i>S</i> are based on <i>F</i>^2^, conventional
<i>R</i>-factors <i>R</i> are based on <i>F</i>, with <i>F</i> set to zero for
negative <i>F</i>^2^. The threshold expression of <i>F</i>^2^ >
2\s(<i>F</i>^2^) is used only for calculating <i>R</i>-factors(gt) <i>etc</i>.
and is not relevant to the choice of reflections for refinement.
<i>R</i>-factors based on <i>F</i>^2^ are statistically about twice as large
as those based on <i>F</i>, and <i>R</i>- factors based on all data will be
even larger.
;
_reflns_number_total     2043
_reflns_number_gt     1912
_reflns_threshold_expression     I>2\s(I)
_refine_ls_structure_factor_coef     Fsqd
_refine_ls_matrix_type     full
_refine_ls_R_factor_all     0.0306
_refine_ls_R_factor_gt     0.0276
_refine_ls_wR_factor_gt     0.0696
_refine_ls_wR_factor_ref     0.0710
_refine_ls_goodness_of_fit_ref     1.075
_refine_ls_restrained_S_all     1.075
_refine_ls_number_reflns     2043
_refine_ls_number_parameters     77
_refine_ls_number_restraints     1
_refine_ls_hydrogen_treatment     constr
_refine_ls_weighting_scheme     calc
_refine_ls_weighting_details
         'calc w=1/[\s^2^(Fo^2^)+(0.0430P)^2^+0.3826P] where P=(Fo^2^+2Fc^2^)/3'
_atom_sites_solution_hydrogens     difmap
_atom_sites_solution_primary     direct
_atom_sites_solution_secondary     difmap
_refine_ls_shift/su_max     0.001
_refine_ls_shift/su_mean     0.000
_refine_diff_density_max     1.232
_refine_diff_density_min     -0.589
_refine_ls_extinction_method     none
_refine_ls_extinction_coef     ?
_refine_ls_abs_structure_details     'Flack (1983), 777 Friedel pairs'
_refine_ls_abs_structure_Flack     0.006(15)
loop_
    _atom_type_symbol
    _atom_type_description
    _atom_type_scat_dispersion_real
    _atom_type_scat_dispersion_imag
    _atom_type_scat_source
    'B' 'B' 0.0013 0.0007
                         'International Tables Vol C Tables 4.2.6.8 and 6.1.1.4'
    'O' 'O' 0.0106 0.0060
                         'International Tables Vol C Tables 4.2.6.8 and 6.1.1.4'
    'P' 'P' 0.1023 0.0942
                         'International Tables Vol C Tables 4.2.6.8 and 6.1.1.4'
    'Ni' 'Ni' 0.3393 1.1124
                         'International Tables Vol C Tables 4.2.6.8 and 6.1.1.4'
    'Ag' 'Ag' -0.8971 1.1015
                         'International Tables Vol C Tables 4.2.6.8 and 6.1.1.4'
    'H' 'H' 0.0000 0.0000
                         'International Tables Vol C Tables 4.2.6.8 and 6.1.1.4'
_computing_data_collection     'APEX2 (Bruker, 2005)'
_computing_cell_refinement     'SAINT (Bruker, 2005)'
_computing_data_reduction     'SAINT (Bruker, 2005)'
_computing_structure_solution     'SHELXS97 (Sheldrick, 2008)'
_computing_structure_refinement     'SHELXL97 (Sheldrick, 2008)'
_computing_molecular_graphics
          'ORTEP-3 for Windows (Farrugia, 1997) and DIAMOND (Brandenburg, 2006)'
_computing_publication_material     'WinGX (Farrugia, 1999)'
loop_
    _atom_site_type_symbol
    _atom_site_label
    _atom_site_fract_x
    _atom_site_fract_y
    _atom_site_fract_z
    _atom_site_U_iso_or_equiv
    _atom_site_adp_type
    _atom_site_calc_flag
    _atom_site_refinement_flags
    _atom_site_occupancy
    _atom_site_symmetry_multiplicity
    _atom_site_disorder_assembly
    _atom_site_disorder_group
    Ag Ag1 0.18588(3) 0.81412(3) 1.0833 0.03293(14) Uani d SP 0.567(2) 6 . .
    Ni Ni1 0.18588(3) 0.81412(3) 1.0833 0.03293(14) Uani d SP 0.2167(12) 6 . .
    Ni Ni2 0.10776(4) 0.553882(19) 0.9167 0.00726(7) Uani d S 1 6 . .
    P P 0.17053(5) 0.78027(5) 0.75196(3) 0.00600(8) Uani d . 1 12 . .
    B B -0.15242(15) 0.6952(3) 0.7500 0.0068(4) Uani d S 1 6 . .
    O O1 0.13668(19) 0.61873(17) 0.79010(8) 0.0111(2) Uani d . 1 12 . .
    O O2 0.31964(17) 0.93224(18) 0.78587(8) 0.0111(2) Uani d . 1 12 . .
    O O3 0.02186(17) 0.80809(17) 0.76714(8) 0.0088(2) Uani d . 1 12 . .
    O O4 0.18247(16) 0.76331(16) 0.65399(8) 0.0084(2) Uani d . 1 12 . .
    O O5 0.29029(19) 0.79869(19) 0.94467(10) 0.0150(3) Uani d . 1 12 . .
    H H5A 0.3751 0.8066 0.9698 0.022 Uiso d R 1 12 . .
    H H5B 0.3290 0.8571 0.8997 0.022 Uiso d R 1 12 . .
    O O6 0.1235(7) 1.0000 1.0000 0.135(5) Uani d SP 0.67 6 . .
    H H6A 0.1238 1.0524 1.0471 0.203 Uiso d PR 0.67 12 . .
loop_
    _atom_site_aniso_label
    _atom_site_aniso_U_11
    _atom_site_aniso_U_22
    _atom_site_aniso_U_33
    _atom_site_aniso_U_12
    _atom_site_aniso_U_13
    _atom_site_aniso_U_23
    Ag1 0.0385(2) 0.0385(2) 0.0261(2) 0.0225(2) -0.00270(16) -0.00270(16)
    Ni1 0.0385(2) 0.0385(2) 0.0261(2) 0.0225(2) -0.00270(16) -0.00270(16)
    Ni2 0.00732(13) 0.00740(10) 0.00704(11) 0.00366(6) 0.000 0.00101(9)
    P 0.00595(16) 0.00698(16) 0.00472(14) 0.00296(13) 0.00006(13) 0.00092(13)
    B 0.0085(7) 0.0070(9) 0.0046(8) 0.0035(4) 0.0006(7) 0.000
    O1 0.0162(6) 0.0098(5) 0.0080(5) 0.0069(5) 0.0009(4) 0.0024(4)
    O2 0.0068(5) 0.0109(6) 0.0104(5) 0.0004(4) -0.0005(4) -0.0007(4)
    O3 0.0053(5) 0.0102(5) 0.0107(5) 0.0037(4) -0.0001(4) -0.0022(4)
    O4 0.0111(5) 0.0107(5) 0.0051(4) 0.0066(5) 0.0010(4) 0.0016(4)
    O5 0.0112(6) 0.0138(6) 0.0159(6) 0.0033(5) -0.0028(5) 0.0037(5)
    O6 0.045(2) 0.112(7) 0.271(12) 0.056(3) -0.077(4) -0.154(8)
_geom_special_details
;
All s.u.'s (except the s.u. in the dihedral angle between two l.s. planes) are
estimated using the full covariance matrix. The cell s.u.'s are taken into
account individually in the estimation of s.u.'s in distances, angles and
torsion angles; correlations between s.u.'s in cell parameters are only used
when they are defined by crystal symmetry. An approximate (isotropic)
treatment of cell s.u.'s is used for estimating s.u.'s involving l.s. planes.
;
loop_
    _geom_bond_atom_site_label_1
    _geom_bond_atom_site_label_2
    _geom_bond_site_symmetry_2
    _geom_bond_distance
    _geom_bond_publ_flag
    Ag1 O5 . 2.4389(17) ?
    Ag1 O5 3_667 2.4389(17) ?
    Ag1 O6 . 2.480(4) ?
    Ag1 O6 3_667 2.480(4) ?
    Ag1 O1 7_566 2.6569(15) ?
    Ag1 O1 12_565 2.6569(15) ?
    Ni2 O2 10_455 2.0610(14) ?
    Ni2 O2 4_456 2.0610(14) ?
    Ni2 O1 7_566 2.0733(13) ?
    Ni2 O1 . 2.0733(13) ?
    Ni2 O5 . 2.1152(16) ?
    Ni2 O5 7_566 2.1152(16) ?
    P O1 . 1.5108(14) ?
    P O2 . 1.5117(15) ?
    P O3 . 1.5611(14) ?
    P O4 . 1.5698(13) ?
    B O3 6_456 1.462(2) ?
    B O3 . 1.462(2) ?
    B O4 8_556 1.477(2) ?
    B O4 10_455 1.477(2) ?
loop_
    _geom_angle_atom_site_label_1
    _geom_angle_atom_site_label_2
    _geom_angle_atom_site_label_3
    _geom_angle_site_symmetry_1
    _geom_angle_site_symmetry_3
    _geom_angle
    _geom_angle_publ_flag
    O5 Ag1 O5 . 3_667 132.92(8) ?
    O5 Ag1 O6 . . 78.79(10) ?
    O5 Ag1 O6 3_667 . 147.60(8) ?
    O5 Ag1 O6 . 3_667 147.60(8) ?
    O5 Ag1 O6 3_667 3_667 78.79(10) ?
    O6 Ag1 O6 . 3_667 71.1(2) ?
    O2 Ni2 O2 10_455 4_456 92.40(9) ?
    O2 Ni2 O1 10_455 7_566 87.94(5) ?
    O2 Ni2 O1 4_456 7_566 101.12(6) ?
    O2 Ni2 O1 10_455 . 101.12(6) ?
    O2 Ni2 O1 4_456 . 87.94(5) ?
    O1 Ni2 O1 7_566 . 166.98(9) ?
    O2 Ni2 O5 10_455 . 88.46(7) ?
    O2 Ni2 O5 4_456 . 176.10(6) ?
    O1 Ni2 O5 7_566 . 82.71(6) ?
    O1 Ni2 O5 . . 88.16(6) ?
    O2 Ni2 O5 10_455 7_566 176.10(6) ?
    O2 Ni2 O5 4_456 7_566 88.46(7) ?
    O1 Ni2 O5 7_566 7_566 88.16(6) ?
    O1 Ni2 O5 . 7_566 82.71(6) ?
    O5 Ni2 O5 . 7_566 90.93(10) ?
    O1 P O2 . . 115.82(8) ?
    O1 P O3 . . 110.43(8) ?
    O2 P O3 . . 105.70(8) ?
    O1 P O4 . . 106.47(7) ?
    O2 P O4 . . 111.57(8) ?
    O3 P O4 . . 106.52(7) ?
    O3 B O3 6_456 . 102.25(19) ?
    O3 B O4 6_456 8_556 112.61(8) ?
    O3 B O4 . 8_556 113.91(7) ?
    O3 B O4 6_456 10_455 113.91(7) ?
    O3 B O4 . 10_455 112.61(8) ?
    O4 B O4 8_556 10_455 102.02(18) ?
loop_
    _geom_hbond_atom_site_label_D
    _geom_hbond_atom_site_label_H
    _geom_hbond_atom_site_label_A
    _geom_hbond_site_symmetry_A
    _geom_hbond_distance_DH
    _geom_hbond_distance_HA
    _geom_hbond_distance_DA
    _geom_hbond_angle_DHA
    O5 H5A O4 12_565 0.86 1.90 2.728(2) 160.7
    O5 H5B O2 . 0.86 1.95 2.762(2) 155.9
    O6 H6A O3 7_576 0.89 2.18 2.819(5) 128.0
data_global
_journal_date_recd_electronic     2011-07-15
_journal_date_accepted     2011-07-21
_journal_name_full     'Acta Crystallographica, Section E'
_journal_year     2011
_journal_volume     67
_journal_issue      8
_journal_page_first     i44
_journal_page_last     i44
_journal_paper_category     QI
_journal_coeditor_code     BR2172
_publ_contact_author_name     'Boujemaa Jaber'
_publ_contact_author_address
;
Centre National pour la Recherche Scientifique et Technique, Division UATRS
Angle Allal AlFassi et Avenue des FAR, Hay Ryad, BP 8027,
Rabat, Morocco.
;
_publ_contact_author_email     'b_jaber50@yahoo.com'
_publ_contact_author_fax     '00 (212) 5 37 71 37 80'
_publ_contact_author_phone     '00 (212) 6 61 00 00 00'
_publ_section_title
;
Silver diaquanickel(II) <i>catena</i>-borodiphosphate(V) hydrate,
(Ag~0.57~Ni~0.22~)Ni(H~2~O)~2~[BP~2~O~8~].0.67H~2~O
;
loop_
    _publ_author_name
    _publ_author_address
    'Zouihri, Hafid'
;
Centre National pour la Recherche Scientifique et Technique, Division UATRS
Angle Allal AlFassi et Avenue des FAR, Hay Ryad, BP 8027,
Rabat, Morocco. and Laboratoire de Chimie du Solide Appliqu\'ee, Facult\'e des
Sciences, Universit\'e Mohammed V-Agdal, Avenue Ibn Batouta, BP 1014, Rabat,
Morocco
;
    'Saadi, Mohamed'
;
Laboratoire de Chimie du Solide Appliqu\'ee, Facult\'e des Sciences,
Universit\'e Mohammed V-Agdal, Avenue Ibn Batouta, BP 1014, Rabat,
Morocco
;
    'Jaber, Boujemaa'
;
Centre National pour la Recherche Scientifique et Technique, Division UATRS
Angle Allal AlFassi et Avenue des FAR, Hay Ryad, BP 8027,
Rabat, Morocco
;
    'El Ammari, Lahcen'
;
Laboratoire de Chimie du Solide Appliqu\'ee, Facult\'e des Sciences,
Universit\'e Mohammed V-Agdal, Avenue Ibn Batouta, BP 1014, Rabat,
Morocco
;
_iucr_refine_instructions_details
;
TITL HA9_0m in P6(5)22   N\%179
CELL  0.71073   9.3848   9.3848  15.8411   90.000   90.000  120.000
ZERR     6.00   0.0006   0.0006   0.0018    0.000    0.000    0.000
LATT  -1
SYMM  - X, - Y, 1/2 + Z
SYMM  - Y, - X, 1/6 - Z
SYMM    Y,   X, 2/3 - Z
SYMM    X - Y, - Y, - Z
SYMM  - X + Y,   Y, 1/2 - Z
SYMM    X,   X - Y, 5/6 - Z
SYMM  - X, - X + Y, 1/3 - Z
SYMM  - Y,   X - Y, 2/3 + Z
SYMM    Y, - X + Y, 1/6 + Z
SYMM    X - Y,   X, 5/6 + Z
SYMM  - X + Y, - X, 1/3 + Z
SFAC  B    O    P    NI   AG   H
UNIT  6    64   12   7.30    3.40    32
MERG   2
OMIT     0   1   0
OMIT     0   1   1
ACTA
rem DFIX 0.860 0.001 O5 H5A O5 H5B
rem DFIX 1.360 0.001 H5A H5B
rem DFIX  0.860 0.001 O6 H6A
FMAP   2
PLAN   30
BOND
BOND   $H
HTAB  2.5
HTAB  O5 O4_$1
HTAB  O5  O2
HTAB O6 O3_$2
eqiv $1 -x+y, -x+1, z+1/3
eqiv $2 x, x-y+2, -z+11/6
L.S.  10
EXYZ  Ag1 Ni1
EADP  Ag1 Ni1
SUMP 1.0 0.0001 1.0 2 2.0 3
WGHT    0.043000    0.382600
FVAR       0.22677   0.56663   0.21668
AG1   5    0.185876    0.814124    1.083333    20.50000    0.03848    0.03848 =
         0.02611   -0.00270   -0.00270    0.02245
NI1   4    0.185876    0.814124    1.083333    30.50000    0.03848    0.03848 =
         0.02611   -0.00270   -0.00270    0.02245
NI2   4    0.107764    0.553882    0.916667    10.50000    0.00732    0.00740 =
         0.00704    0.00101    0.00000    0.00366
P     3    0.170534    0.780268    0.751957    11.00000    0.00595    0.00698 =
         0.00472    0.00092    0.00006    0.00296
B     1   -0.152423    0.695155    0.750000    10.50000    0.00848    0.00697 =
         0.00459    0.00000    0.00063    0.00349
O1    2    0.136685    0.618733    0.790101    11.00000    0.01617    0.00977 =
         0.00797    0.00237    0.00095    0.00692
O2    2    0.319641    0.932242    0.785869    11.00000    0.00675    0.01089 =
         0.01037   -0.00075   -0.00046    0.00043
O3    2    0.021864    0.808088    0.767139    11.00000    0.00526    0.01021 =
         0.01075   -0.00219   -0.00013    0.00370
O4    2    0.182468    0.763313    0.653985    11.00000    0.01108    0.01073 =
         0.00510    0.00163    0.00097    0.00664
O5    2    0.290287    0.798694    0.944668    11.00000    0.01125    0.01383 =
         0.01588    0.00373   -0.00276    0.00325
AFIX   3
H5A   6    0.375145    0.806598    0.969829    11.00000   -1.50000
H5B   6    0.328996    0.857083    0.899742    11.00000   -1.50000
AFIX   0
O6    2    0.123465    1.000000    1.000000    10.33333    0.04526    0.11201 =
         0.27127   -0.15437   -0.07719    0.05601
AFIX   3
H6A   6    0.123820    1.052402    1.047141    10.66666   -1.50000
HKLF    4
REM  HA9_0m in P6(5)22   N\%179
REM R1 =  0.0276 for   1912 Fo > 4sig(Fo)  and  0.0306 for all   2043 data
REM     77 parameters refined using      1 restraints
END
WGHT      0.0430      0.3826
REM Highest difference peak  1.232,  deepest hole -0.589,  1-sigma level  0.141
Q1    1   0.1554  0.8415  1.0543  11.00000  0.05    1.23
Q2    1   0.1032  0.8968  1.0833  10.50000  0.05    1.17
Q3    1   0.1391  0.6022  0.9450  11.00000  0.05    0.57
Q4    1   0.0773  0.4986  0.9413  11.00000  0.05    0.45
Q5    1   0.1304  0.6806  0.7740  11.00000  0.05    0.41
Q6    1   0.1673  0.7717  0.6890  11.00000  0.05    0.41
Q7    1   0.1958  0.6942  0.6503  11.00000  0.05    0.36
Q8    1   0.1812  0.8159  0.6392  11.00000  0.05    0.35
Q9    1   0.2806  0.8187  0.9823  11.00000  0.05    0.35
Q10   1   0.1139  0.6533  0.8128  11.00000  0.05    0.35
Q11   1   0.1007  0.6981  0.6414  11.00000  0.05    0.35
Q12   1  -0.0617  1.0000  1.0000  10.50000  0.05    0.34
Q13   1   0.0380  0.7641  0.7823  11.00000  0.05    0.32
Q14   1   0.2744  0.8688  0.7680  11.00000  0.05    0.31
Q15   1   0.2372  1.1401  1.0143  11.00000  0.05    0.31
Q16   1   0.1148  0.5776  0.8389  11.00000  0.05    0.29
Q17   1   0.2136  0.6181  0.8160  11.00000  0.05    0.27
Q18   1   0.2193  0.7577  0.9925  11.00000  0.05    0.27
Q19   1   0.3062  0.9331  0.8220  11.00000  0.05    0.27
Q20   1   0.2874  0.9009  0.6585  11.00000  0.05    0.26
Q21   1   0.0028  0.6438  0.8251  11.00000  0.05    0.25
Q22   1   0.1139  0.7902  0.7724  11.00000  0.05    0.24
Q23   1   0.2271  0.7991  1.0303  11.00000  0.05    0.24
Q24   1  -0.0223  0.7350  0.7512  11.00000  0.05    0.23
Q25   1   0.3089  0.7050  0.9476  11.00000  0.05    0.23
Q26   1   0.2997  0.7734  0.6823  11.00000  0.05    0.23
Q27   1   0.4274  0.9800  0.8396  11.00000  0.05    0.23
Q28   1   0.3597  0.6408  1.0081  11.00000  0.05    0.23
Q29   1   0.0738  0.8982  1.0138  11.00000  0.05    0.23
Q30   1   0.1260  0.8770  1.0231  11.00000  0.05    0.22
;
