# Supplementary material for: Silver(I) diaqua­nickel(II) catena-borodiphosphate(V) hydrate, (Ag0.57Ni0.22)Ni(H2O)2[BP2O8]·0.67H2O
Source: Acta Crystallogr Sect E Struct Rep Online. 2011 Jul 30;67(Pt 8):i44. doi: 10.1107/S160053681102962X (PMC3212106; doi:10.1107/S160053681102962X)
Supplement: Supplementary file 2 [file e-67-00i44-Isup2.hkl]

# 
# h,k,l, Fc-squared, Fo-squared, sigma(Fo-squared) and status flag 
# 
data_I
_shelx_title ' Ha9_p6122' 
_shelx_refln_list_code          4 
_shelx_F_calc_maximum      461.59 
_exptl_crystal_F_000      1118.20 
_reflns_d_resolution_high  0.5918 
 
loop_ 
 _symmetry_equiv_pos_as_xyz 
 'x, y, z' 
 '-x, -y, z+1/2' 
 '-y, -x, -z+1/6' 
 'y, x, -z+2/3' 
 'x-y, -y, -z' 
 '-x+y, y, -z+1/2' 
 'x, x-y, -z+5/6' 
 '-x, -x+y, -z+1/3' 
 '-y, x-y, z+2/3' 
 'y, -x+y, z+1/6' 
 'x-y, x, z+5/6' 
 '-x+y, -x, z+1/3' 
 
_cell_length_a     9.3848 
_cell_length_b     9.3848 
_cell_length_c    15.8411 
_cell_angle_alpha  90.000 
_cell_angle_beta   90.000 
_cell_angle_gamma 120.000 
 
_shelx_F_squared_multiplier     1.000 
 
loop_ 
 _refln_index_h 
 _refln_index_k 
 _refln_index_l 
 _refln_F_squared_calc 
 _refln_F_squared_meas 
 _refln_F_squared_sigma 
 _refln_observed_status 
  -1   2   0    11100.58    11871.53    140.02 o 
   0   2   0     8606.82     9574.62    113.42 o 
  -1   3   0    19985.38    20536.25    175.19 o 
   0   3   0    53253.60    55924.52    728.65 o 
  -2   4   0    11762.44    12384.10    156.23 o 
  -1   4   0     1627.45     1634.77     21.48 o 
   0   4   0     5477.10     5935.94     85.25 o 
  -2   5   0    18704.85    18163.61    179.32 o 
  -1   5   0        8.64       28.65      4.58 o 
   0   5   0    29265.44    28944.89    383.27 o 
  -3   6   0    19828.24    20280.27    296.36 o 
  -2   6   0     7962.46     7876.00     83.54 o 
  -1   6   0     9065.28     9071.99     94.22 o 
   0   6   0      674.05      702.23     19.95 o 
  -3   7   0     1323.94     1300.10     24.97 o 
  -2   7   0     5214.96     5191.79     61.63 o 
  -1   7   0     5117.42     5177.02     54.60 o 
   0   7   0      736.56      748.48     23.05 o 
  -4   8   0      122.61      162.85     17.40 o 
  -3   8   0       47.23       63.71      9.70 o 
  -2   8   0       72.81      108.67      8.12 o 
  -1   8   0     2052.91     1805.92     33.54 o 
   0   8   0     1935.87     1861.42     46.74 o 
  -4   9   0      331.53      385.80     19.58 o 
  -3   9   0     2346.65     2346.67     44.00 o 
  -2   9   0    12320.67    11962.88    146.93 o 
  -1   9   0      395.07      369.47     16.66 o 
   0   9   0       51.35       84.40     13.81 o 
  -5  10   0     2862.05     2697.93     77.10 o 
  -4  10   0     1861.81     1794.85     48.58 o 
  -3  10   0     1903.01     1800.55     38.88 o 
  -2  10   0      364.69      306.50     17.77 o 
  -1  10   0      271.06      292.84     15.72 o 
   0  10   0     1096.12     1191.78     49.00 o 
  -5  11   0        3.30        5.29     13.87 o 
  -4  11   0        1.07       -7.43     11.90 o 
  -3  11   0     1549.50     1550.88     39.11 o 
  -2  11   0     1778.57     1683.88     42.82 o 
  -1  11   0      122.28      128.37     14.22 o 
   0  11   0      862.64      971.45     47.10 o 
  -6  12   0       21.42        2.66     20.51 o 
  -5  12   0      651.53      611.80     32.40 o 
  -4  12   0     1015.60      979.27     36.79 o 
  -3  12   0      144.85      150.36     18.27 o 
  -2  12   0      343.68      360.29     22.88 o 
  -1  12   0      943.21      898.74     38.23 o 
   0  12   0      981.38      921.13     82.01 o 
  -6  13   0      283.19      278.14     26.50 o 
  -5  13   0        9.35       17.81     16.27 o 
  -4  13   0      392.01      440.66     29.79 o 
  -3  13   0      119.37      100.25     17.43 o 
  -2  13   0      152.47      152.32     27.51 o 
  -1  13   0      456.36      454.76     53.74 o 
   0  13   0      418.27      340.51     62.60 o 
  -7  14   0       26.04       80.70     33.21 o 
  -6  14   0     2010.40     1899.82     69.17 o 
  -5  14   0      858.45      817.39     45.51 o 
  -4  14   0       39.64       45.83     19.90 o 
  -3  14   0        3.71       40.41     24.38 o 
  -2  14   0      272.97      309.55     34.97 o 
  -1  14   0        2.38      -11.26     31.52 o 
  -7  15   0       92.70      119.76     26.45 o 
  -6  15   0      190.45      167.86     32.71 o 
  -5  15   0      422.59      470.53     36.69 o 
  -4  15   0        7.50       20.31     25.49 o 
  -1   2   1    12025.14    11338.07    103.34 o 
   0   2   1     8749.81    10482.93     96.12 o 
  -2   3   1     1997.61     2174.55     27.64 o 
  -1   3   1     2329.34     2545.18     24.34 o 
   0   3   1      338.20      313.02      9.82 o 
  -3   4   1     9125.43    10456.96    103.73 o 
  -2   4   1     5714.17     5666.68     61.88 o 
  -1   4   1     8847.96    10090.34     98.33 o 
   0   4   1    10047.03    10754.42    100.56 o 
  -4   5   1     6409.00     6150.24     68.85 o 
  -3   5   1     2487.07     3151.74     35.82 o 
  -2   5   1     2675.17     3262.07     39.58 o 
  -1   5   1     7027.98     6740.00     63.96 o 
   0   5   1    17627.31    17599.31    156.56 o 
  -5   6   1     2331.42     2411.33     32.93 o 
  -4   6   1      629.06      612.81     13.54 o 
  -3   6   1     1846.51     1662.98     22.89 o 
  -2   6   1      590.60      589.30     16.87 o 
  -1   6   1     2475.94     2554.30     28.60 o 
   0   6   1     2677.89     2958.87     33.26 o 
  -6   7   1     1970.69     2131.27     34.04 o 
  -5   7   1      624.85      629.55     15.05 o 
  -4   7   1     2754.26     2746.94     36.23 o 
  -3   7   1     3081.36     3010.89     42.41 o 
  -2   7   1      748.64      738.23     16.76 o 
  -1   7   1     2374.93     2503.23     29.27 o 
   0   7   1      139.34      155.20      8.60 o 
  -7   8   1     1969.81     1888.35     36.79 o 
  -6   8   1     4497.12     4152.86     54.43 o 
  -5   8   1     5741.08     5769.45     71.07 o 
  -4   8   1       20.83       32.34      7.25 o 
  -3   8   1     5295.41     5348.40     71.65 o 
  -2   8   1     4928.61     4487.40     66.65 o 
  -1   8   1     2363.88     2287.15     34.30 o 
   0   8   1      533.29      420.65     14.52 o 
  -8   9   1      153.02      167.06     13.07 o 
  -7   9   1     6263.45     6475.53     85.65 o 
  -6   9   1      338.82      351.41     16.91 o 
  -5   9   1     1112.66     1101.04     29.72 o 
  -4   9   1     1328.84     1304.69     27.64 o 
  -3   9   1      410.26      375.80     17.60 o 
  -2   9   1     5836.94     6043.23     90.50 o 
  -1   9   1      127.39      140.50     11.80 o 
   0   9   1      249.49      268.50     14.74 o 
  -9  10   1      563.87      622.29     22.28 o 
  -8  10   1     3307.09     3251.45     51.84 o 
  -7  10   1     2007.77     1796.76     38.85 o 
  -6  10   1     1052.66     1077.92     37.41 o 
  -5  10   1      720.30      756.70     27.24 o 
  -4  10   1     1194.65     1182.54     33.08 o 
  -3  10   1     1998.70     1810.84     38.99 o 
  -2  10   1     3061.67     3010.64     55.38 o 
  -1  10   1      581.03      657.09     24.99 o 
   0  10   1      699.59      640.69     26.02 o 
 -10  11   1      985.16      968.23     27.78 o 
  -9  11   1      522.46      526.99     30.12 o 
  -8  11   1     1778.92     1609.41     39.67 o 
  -7  11   1     1802.02     1733.67     46.81 o 
  -6  11   1      203.10      190.01     22.28 o 
  -5  11   1      242.51      246.53     24.11 o 
  -4  11   1     1801.34     1711.31     39.61 o 
  -3  11   1     1683.61     1564.12     39.34 o 
  -2  11   1      677.36      710.10     27.56 o 
  -1  11   1     1137.95     1222.99     51.76 o 
   0  11   1      242.79      277.61     19.31 o 
 -11  12   1       79.65       52.10     17.32 o 
 -10  12   1      279.74      298.22     21.74 o 
  -9  12   1      644.81      656.36     26.75 o 
  -8  12   1      950.22      937.43     36.45 o 
  -7  12   1     1199.36     1147.71     42.23 o 
  -6  12   1       21.10       34.58     16.98 o 
  -5  12   1     1190.19     1161.30     43.16 o 
  -4  12   1     1120.05     1024.96     37.41 o 
  -3  12   1      697.85      718.87     27.98 o 
  -2  12   1      229.49      241.25     25.82 o 
  -1  12   1       46.34       35.66     16.71 o 
   0  12   1     1016.23     1039.05     61.74 o 
 -12  13   1     1466.22     1597.36     88.06 o 
 -11  13   1      750.00      798.52     46.74 o 
 -10  13   1       45.02       45.97     15.87 o 
  -9  13   1      171.85      166.69     22.35 o 
  -8  13   1       87.86       58.33     18.40 o 
  -7  13   1      243.92      275.52     26.36 o 
  -6  13   1      248.66      282.24     28.06 o 
  -5  13   1      182.00      201.17     23.39 o 
  -4  13   1      165.83      164.54     21.92 o 
  -3  13   1       85.52       93.73     14.80 o 
  -2  13   1      570.94      564.44     41.80 o 
  -1  13   1     1391.46     1382.90     60.06 o 
   0  13   1     1179.33     1249.55     80.59 o 
 -13  14   1      234.16      242.84     47.47 o 
 -12  14   1      620.88      666.76     72.96 o 
 -11  14   1      299.71      341.56     40.22 o 
 -10  14   1     1544.73     1648.96     61.18 o 
  -9  14   1       84.52       55.79     21.59 o 
  -8  14   1      522.96      470.98     37.62 o 
  -7  14   1     3655.59     3471.55    135.21 o 
  -6  14   1      479.13      528.53     39.40 o 
  -5  14   1      115.59      124.04     25.07 o 
  -4  14   1     1522.36     1645.19     60.25 o 
  -3  14   1      336.02      381.06     38.23 o 
  -2  14   1      668.20      703.92     46.64 o 
  -1  14   1      231.29      267.49     49.35 o 
 -11  15   1       25.66       33.03     33.96 o 
 -10  15   1     1013.48     1019.55     50.92 o 
  -9  15   1      241.79      290.07     33.41 o 
  -8  15   1      214.54      179.92     29.11 o 
  -7  15   1      208.32      213.19     30.77 o 
  -6  15   1      243.20      247.30     31.35 o 
  -5  15   1      854.38      927.44     81.71 o 
  -4  15   1       34.07       50.00     27.47 o 
   0   1   2     1727.27     1607.43     15.49 o 
  -1   2   2    18468.63    21755.56    184.20 o 
   0   2   2     2693.84     3188.46     29.81 o 
  -2   3   2     1103.90      905.72     13.88 o 
  -1   3   2      796.79      654.59      9.36 o 
   0   3   2    18107.78    19383.14    175.17 o 
  -3   4   2     7824.95     8259.89     81.13 o 
  -2   4   2    10242.77    11502.71    115.33 o 
  -1   4   2     7734.62     8192.90     80.83 o 
   0   4   2     3813.55     3497.18     35.65 o 
  -4   5   2     3167.68     3405.26     43.41 o 
  -3   5   2    14339.92    14732.76    141.05 o 
  -2   5   2    14343.57    14559.15    145.99 o 
  -1   5   2     3357.04     3609.04     36.50 o 
   0   5   2     5094.43     5255.98     51.98 o 
  -5   6   2     2241.12     2306.96     32.10 o 
  -4   6   2     1023.64     1024.24     18.25 o 
  -3   6   2     3161.57     3471.82     41.77 o 
  -2   6   2     1118.81     1070.66     19.27 o 
  -1   6   2     2353.56     2459.42     27.25 o 
   0   6   2     5655.47     5579.96     54.12 o 
  -6   7   2     3187.20     3044.65     43.18 o 
  -5   7   2     2398.82     2619.30     37.19 o 
  -4   7   2     1187.70     1088.50     18.84 o 
  -3   7   2     1065.09      957.81     18.80 o 
  -2   7   2     2884.41     3158.10     40.15 o 
  -1   7   2     2694.88     2758.54     35.23 o 
   0   7   2     1848.47     2024.46     30.22 o 
  -7   8   2     3646.73     3743.76     56.18 o 
  -6   8   2     1690.01     1596.17     29.93 o 
  -5   8   2     4011.17     3856.33     49.09 o 
  -4   8   2     4314.15     4290.76     51.65 o 
  -3   8   2     3750.31     3609.60     49.03 o 
  -2   8   2     1473.68     1424.29     27.46 o 
  -1   8   2     3638.76     3716.35     54.14 o 
   0   8   2     3305.14     3270.35     54.30 o 
  -8   9   2      682.95      617.68     21.79 o 
  -7   9   2      452.40      422.23     18.39 o 
  -6   9   2      554.88      516.96     16.76 o 
  -5   9   2     1697.73     1669.55     36.51 o 
  -4   9   2     1576.83     1565.79     33.67 o 
  -3   9   2      590.60      552.60     20.55 o 
  -2   9   2      364.73      356.19     17.63 o 
  -1   9   2      736.57      661.06     18.14 o 
   0   9   2     1157.77     1269.94     30.62 o 
  -9  10   2     1863.12     1851.49     39.29 o 
  -8  10   2        9.09       19.36      8.86 o 
  -7  10   2      135.07      158.85     14.02 o 
  -6  10   2     1164.51     1121.13     37.43 o 
  -5  10   2      533.84      643.01     27.29 o 
  -4  10   2     1053.24      985.52     29.97 o 
  -3  10   2       86.87       86.80     12.31 o 
  -2  10   2        2.41       11.10     10.09 o 
  -1  10   2     1863.30     1819.07     60.49 o 
   0  10   2      553.40      486.72     19.48 o 
 -10  11   2      791.82      815.32     26.10 o 
  -9  11   2       29.97       24.18      9.50 o 
  -8  11   2      217.95      222.22     18.94 o 
  -7  11   2     2745.93     2803.60     62.73 o 
  -6  11   2     2023.90     1862.73     56.23 o 
  -5  11   2     1698.88     1584.58     49.46 o 
  -4  11   2     2866.81     2967.84     56.99 o 
  -3  11   2      254.69      205.11     17.14 o 
  -2  11   2       42.99       52.77     14.30 o 
  -1  11   2      769.31      832.40     35.87 o 
   0  11   2      534.11      571.11     25.17 o 
 -11  12   2      641.63      619.54     32.11 o 
 -10  12   2     2172.07     2143.75     48.99 o 
  -9  12   2      502.14      507.19     28.02 o 
  -8  12   2      333.69      341.53     26.02 o 
  -7  12   2     1079.77      974.93     40.06 o 
  -6  12   2      150.39      150.82     22.21 o 
  -5  12   2     1387.61     1351.63     45.65 o 
  -4  12   2      388.36      423.52     21.11 o 
  -3  12   2      480.94      473.05     23.44 o 
  -2  12   2     2240.55     2229.13     64.30 o 
  -1  12   2      716.40      653.59     37.60 o 
   0  12   2      285.08      306.24     28.49 o 
 -12  13   2       45.56       87.26     36.58 o 
 -11  13   2      252.55      260.03     31.20 o 
 -10  13   2      914.44      862.55     35.74 o 
  -9  13   2     1366.78     1315.84     51.05 o 
  -8  13   2      394.96      338.73     27.94 o 
  -7  13   2     1282.99     1231.75     46.23 o 
  -6  13   2     1007.05     1024.19     53.12 o 
  -5  13   2      392.43      419.99     36.19 o 
  -4  13   2     1576.61     1580.22     50.52 o 
  -3  13   2      907.35      857.04     35.62 o 
  -2  13   2      147.61      138.25     27.85 o 
  -1  13   2       83.56      117.53     26.10 o 
   0  13   2       16.11       23.03     32.51 o 
 -13  14   2      373.23      439.19     78.45 o 
 -12  14   2     1023.26     1108.97     76.67 o 
 -11  14   2      146.29      113.21     30.39 o 
 -10  14   2      742.19      758.11     42.91 o 
  -9  14   2     1269.25     1246.69     55.49 o 
  -8  14   2       16.47       32.97     21.18 o 
  -7  14   2     1973.71     1902.23     69.99 o 
  -6  14   2       13.62       -2.48     18.31 o 
  -5  14   2     1101.05     1059.50     50.72 o 
  -4  14   2      737.36      714.89     40.23 o 
  -3  14   2      195.22      176.22     23.00 o 
  -2  14   2      935.80     1042.39     62.15 o 
  -1  14   2      233.29      256.30     48.86 o 
 -11  15   2      247.60      196.07     35.70 o 
 -10  15   2       55.48       35.66     21.69 o 
  -9  15   2      271.70      308.25     34.18 o 
  -8  15   2      596.37      599.85     42.98 o 
  -7  15   2      505.86      497.73     39.89 o 
  -6  15   2      251.71      259.16     34.10 o 
  -5  15   2       58.51      105.57     31.85 o 
  -4  15   2      246.61      235.81     40.73 o 
   0   1   3     1748.30     2107.01     20.45 o 
  -1   2   3      225.55      256.31      5.61 o 
   0   2   3    57154.16    59287.65    482.91 o 
  -2   3   3     5932.11     6536.93     59.90 o 
  -1   3   3     5696.11     6342.01     59.40 o 
   0   3   3    30457.93    28132.76    244.47 o 
  -3   4   3     3854.97     3757.38     44.24 o 
  -2   4   3     4448.50     4826.11     54.92 o 
  -1   4   3     3891.98     3772.04     39.13 o 
   0   4   3      630.02      590.82     10.53 o 
  -4   5   3    12738.27    12552.47    128.15 o 
  -3   5   3     3315.13     3372.69     41.66 o 
  -2   5   3     3308.21     3282.22     37.96 o 
  -1   5   3    12596.33    12656.24    114.30 o 
   0   5   3     2591.70     2681.16     30.74 o 
  -5   6   3     2697.09     2560.73     37.15 o 
  -4   6   3     8854.37     8940.46     89.92 o 
  -3   6   3      102.99       89.13      6.89 o 
  -2   6   3     8543.61     8773.04     90.02 o 
  -1   6   3     2665.02     2568.22     28.70 o 
   0   6   3     6813.17     6719.44     68.22 o 
  -6   7   3     2741.53     2949.01     44.18 o 
  -5   7   3    19128.93    18741.82    189.39 o 
  -4   7   3     2455.35     2422.59     33.44 o 
  -3   7   3     2512.46     2527.60     35.81 o 
  -2   7   3    19019.75    18823.73    189.37 o 
  -1   7   3     2836.03     3053.43     37.04 o 
   0   7   3    11305.67    10415.06    121.06 o 
  -7   8   3     1186.89     1160.20     26.45 o 
  -6   8   3      956.71      993.31     22.41 o 
  -5   8   3     1518.74     1479.59     35.71 o 
  -4   8   3      641.61      661.66     17.35 o 
  -3   8   3     1509.10     1424.75     25.53 o 
  -2   8   3      859.88      876.34     23.94 o 
  -1   8   3     1180.56     1138.99     24.31 o 
   0   8   3      384.29      394.06     17.11 o 
  -8   9   3     5032.97     4841.54     71.42 o 
  -7   9   3      176.65      211.86     13.38 o 
  -6   9   3     1303.26     1219.55     29.61 o 
  -5   9   3     8003.03     7546.85     99.75 o 
  -4   9   3     7938.70     7721.02     93.02 o 
  -3   9   3     1412.65     1322.04     27.47 o 
  -2   9   3      200.94      246.90     13.89 o 
  -1   9   3     5265.26     5055.46     69.58 o 
   0   9   3      848.29      877.17     25.65 o 
  -9  10   3     1600.78     1543.54     35.72 o 
  -8  10   3      781.69      768.13     23.17 o 
  -7  10   3        8.89       12.15      8.88 o 
  -6  10   3       90.25       77.31     14.59 o 
  -5  10   3        0.14       -7.12     10.82 o 
  -4  10   3       88.11       91.33     12.96 o 
  -3  10   3       31.29       35.60     11.20 o 
  -2  10   3      847.38      864.40     34.79 o 
  -1  10   3     1540.12     1444.62     36.51 o 
   0  10   3       84.10       65.62     11.36 o 
 -10  11   3      178.28      167.17     14.91 o 
  -9  11   3      331.75      328.77     16.52 o 
  -8  11   3     1712.74     1672.13     42.95 o 
  -7  11   3      884.36      849.98     33.29 o 
  -6  11   3     1757.77     1697.42     53.35 o 
  -5  11   3     1549.00     1514.80     46.97 o 
  -4  11   3      917.13      938.52     29.78 o 
  -3  11   3     1658.11     1620.26     40.49 o 
  -2  11   3      320.48      297.24     20.37 o 
  -1  11   3      179.01      176.11     20.60 o 
   0  11   3      193.21      180.43     25.43 o 
 -11  12   3      553.25      579.24     26.28 o 
 -10  12   3     2558.78     2681.99     53.82 o 
  -9  12   3      517.70      514.00     28.13 o 
  -8  12   3      884.27      851.62     37.57 o 
  -7  12   3     3544.93     3297.80     77.86 o 
  -6  12   3       27.22       34.77     17.17 o 
  -5  12   3     3495.14     3361.50     87.85 o 
  -4  12   3      877.17      832.94     29.16 o 
  -3  12   3      453.88      442.38     23.21 o 
  -2  12   3     2657.31     2694.76     72.41 o 
  -1  12   3      593.83      643.08     36.47 o 
   0  12   3      454.48      483.84     34.13 o 
 -12  13   3      882.93      929.56     69.58 o 
 -11  13   3        6.66       12.40     19.60 o 
 -10  13   3      779.68      795.84     36.71 o 
  -9  13   3      328.39      325.45     27.28 o 
  -8  13   3      208.29      201.93     24.19 o 
  -7  13   3      168.05      177.45     23.61 o 
  -6  13   3      206.41      184.29     25.17 o 
  -5  13   3      207.37      185.47     23.27 o 
  -4  13   3      286.46      283.71     18.61 o 
  -3  13   3      776.27      781.31     34.51 o 
  -2  13   3        6.47      -13.38     19.08 o 
  -1  13   3      850.14      897.48     51.28 o 
   0  13   3     1203.08     1085.27     86.04 o 
 -13  14   3      138.10       63.32     37.00 o 
 -12  14   3      754.88      662.09     63.28 o 
 -11  14   3      880.79      857.12     66.76 o 
 -10  14   3      130.60      137.52     25.09 o 
  -9  14   3      282.43      264.11     35.34 o 
  -8  14   3      269.43      285.06     32.50 o 
  -7  14   3      290.86      302.07     33.19 o 
  -6  14   3      273.67      309.07     32.47 o 
  -5  14   3      238.11      251.28     29.70 o 
  -4  14   3      132.26       72.10     41.56 o 
  -3  14   3      925.04      913.46     41.87 o 
  -2  14   3      788.25      818.22     60.07 o 
  -1  14   3      142.00      140.75     41.95 o 
 -11  15   3      441.99      398.29     43.37 o 
 -10  15   3       89.63       79.25     24.15 o 
  -9  15   3      777.82      712.80     45.51 o 
  -8  15   3      400.66      355.49     36.74 o 
  -7  15   3      360.14      335.37     34.91 o 
  -6  15   3      805.03      825.89     47.38 o 
  -5  15   3       91.78      106.47     33.41 o 
  -4  15   3      443.13      501.10     50.50 o 
   0   1   4     1150.25      986.30     12.10 o 
  -1   2   4    13979.48    15802.89    127.79 o 
   0   2   4     3417.48     3739.14     34.31 o 
  -2   3   4      208.72      227.43      6.35 o 
  -1   3   4      101.01      102.92      4.86 o 
   0   3   4     5012.20     4884.40     45.37 o 
  -3   4   4      525.29      457.71      9.92 o 
  -2   4   4      783.68      949.38     16.59 o 
  -1   4   4      556.53      488.82      9.28 o 
   0   4   4     1790.94     1756.97     21.19 o 
  -4   5   4     1772.77     1837.58     25.87 o 
  -3   5   4     8762.64     8794.18     94.56 o 
  -2   5   4     8420.30     8487.15     90.62 o 
  -1   5   4     1918.35     2035.99     22.99 o 
   0   5   4      171.10      194.04      6.95 o 
  -5   6   4     2626.60     2722.79     37.52 o 
  -4   6   4     2200.04     2218.13     33.60 o 
  -3   6   4     3684.28     3902.39     49.12 o 
  -2   6   4     2153.26     2231.10     31.17 o 
  -1   6   4     2570.48     2662.62     31.02 o 
   0   6   4     2148.18     1938.05     24.17 o 
  -6   7   4     4160.79     4055.00     56.24 o 
  -5   7   4     2239.72     2326.19     35.48 o 
  -4   7   4     2891.55     2912.62     40.53 o 
  -3   7   4     2835.14     2832.36     39.98 o 
  -2   7   4     1850.42     1973.37     32.25 o 
  -1   7   4     4270.69     4185.18     49.63 o 
   0   7   4     5252.14     5196.43     71.66 o 
  -7   8   4     1794.34     1798.68     34.02 o 
  -6   8   4     1322.41     1293.49     26.69 o 
  -5   8   4      600.07      601.33     20.06 o 
  -4   8   4    10769.09    10077.28    113.45 o 
  -3   8   4      695.22      654.81     18.55 o 
  -2   8   4     1444.91     1385.11     30.30 o 
  -1   8   4     1672.80     1693.46     28.71 o 
   0   8   4     1714.58     1694.85     35.59 o 
  -8   9   4      399.09      355.13     16.55 o 
  -7   9   4      385.32      390.16     16.76 o 
  -6   9   4      261.33      276.59     14.97 o 
  -5   9   4      893.84      885.65     23.73 o 
  -4   9   4      960.91      972.64     24.50 o 
  -3   9   4      312.19      329.01     15.97 o 
  -2   9   4      468.80      463.05     21.21 o 
  -1   9   4      399.46      374.37     15.59 o 
   0   9   4      203.73      265.50     15.81 o 
  -9  10   4     2821.61     2670.27     51.06 o 
  -8  10   4      205.70      246.71     15.01 o 
  -7  10   4      136.64      136.57     13.50 o 
  -6  10   4      857.51      819.94     25.15 o 
  -5  10   4     1115.23     1259.69     31.57 o 
  -4  10   4      999.48      957.99     23.76 o 
  -3  10   4      183.83      202.95     12.57 o 
  -2  10   4      285.04      345.44     16.30 o 
  -1  10   4     2799.98     2734.44     55.45 o 
   0  10   4     1691.72     1655.18     37.13 o 
 -10  11   4      929.95      955.38     29.18 o 
  -9  11   4      210.22      211.55     16.43 o 
  -8  11   4      251.24      260.64     16.54 o 
  -7  11   4     3014.22     2961.64     69.78 o 
  -6  11   4      649.39      619.15     33.85 o 
  -5  11   4      768.82      697.00     32.19 o 
  -4  11   4     2968.35     2803.09     56.14 o 
  -3  11   4      260.39      264.61     18.78 o 
  -2  11   4      159.80      166.46     22.31 o 
  -1  11   4      864.42      870.55     37.36 o 
   0  11   4        1.01        6.55     14.87 o 
 -11  12   4      351.53      377.98     19.41 o 
 -10  12   4     1680.39     1650.34     38.93 o 
  -9  12   4       33.19       30.64     14.97 o 
  -8  12   4       84.58       82.14     17.98 o 
  -7  12   4     2056.10     1954.17     56.51 o 
  -6  12   4      547.89      569.27     37.32 o 
  -5  12   4     1791.69     1743.83     53.17 o 
  -4  12   4      120.16      122.13     15.55 o 
  -3  12   4       36.66       55.62     13.70 o 
  -2  12   4     1592.30     1580.41     54.16 o 
  -1  12   4      306.88      336.52     29.50 o 
   0  12   4      666.74      660.52     40.97 o 
 -12  13   4       67.98       70.85     29.36 o 
 -11  13   4      329.15      334.52     27.42 o 
 -10  13   4      680.66      678.42     37.64 o 
  -9  13   4     1923.92     1868.72     56.46 o 
  -8  13   4      197.77      215.91     33.15 o 
  -7  13   4     1152.59     1074.52     47.22 o 
  -6  13   4     1459.68     1408.44     53.22 o 
  -5  13   4      216.65      195.77     23.29 o 
  -4  13   4     1753.14     1702.75     42.85 o 
  -3  13   4      679.34      677.36     32.80 o 
  -2  13   4      450.00      475.29     41.11 o 
  -1  13   4       32.48       27.79     31.97 o 
   0  13   4       99.69       76.27     36.68 o 
 -13  14   4      535.42      540.86     75.03 o 
 -12  14   4      486.67      477.82     68.24 o 
 -11  14   4       61.62       73.99     20.70 o 
 -10  14   4      710.64      688.25     41.98 o 
  -9  14   4     1059.74      950.28     49.47 o 
  -8  14   4       52.47       43.18     21.75 o 
  -7  14   4     1209.86     1149.02     54.54 o 
  -6  14   4       44.89       50.21     21.46 o 
  -5  14   4     1159.60     1094.32     51.26 o 
  -4  14   4      754.81      699.48     54.65 o 
  -3  14   4       73.19       61.69     20.27 o 
  -2  14   4      477.01      469.45     42.67 o 
  -1  14   4      618.54      637.89     65.06 o 
 -11  15   4       79.26       80.57     32.30 o 
 -10  15   4      194.77      205.27     29.77 o 
  -9  15   4      524.50      560.87     42.16 o 
  -8  15   4      236.78      334.82     35.61 o 
  -7  15   4      347.56      362.77     36.21 o 
  -6  15   4      548.34      549.37     48.17 o 
  -5  15   4      181.29      154.66     35.29 o 
  -4  15   4       82.65       82.46     31.37 o 
   0   1   5      950.68      969.12     13.06 o 
  -1   2   5     4549.80     4254.70     41.07 o 
   0   2   5      691.83      778.86     11.11 o 
  -2   3   5     3046.02     3378.27     35.60 o 
  -1   3   5     3452.84     3815.66     35.50 o 
   0   3   5      348.04      310.60      7.56 o 
  -3   4   5     8203.65     8890.62     89.71 o 
  -2   4   5     8264.34     8203.07     79.08 o 
  -1   4   5     8580.87     9299.35     84.04 o 
   0   4   5     3835.70     4059.64     41.40 o 
  -4   5   5     8443.02     8512.51     87.05 o 
  -3   5   5     1615.33     1796.53     28.07 o 
  -2   5   5     1576.51     1776.97     26.78 o 
  -1   5   5     8526.42     8686.27     78.73 o 
   0   5   5     3062.77     3284.00     35.88 o 
  -5   6   5     2119.21     2101.43     31.91 o 
  -4   6   5     3528.34     3572.32     48.28 o 
  -3   6   5     2249.91     2252.78     33.07 o 
  -2   6   5     3505.39     3547.81     44.46 o 
  -1   6   5     2064.00     2043.03     25.58 o 
   0   6   5      767.94      749.86     14.40 o 
  -6   7   5      793.46      795.14     20.29 o 
  -5   7   5      254.88      257.01     14.81 o 
  -4   7   5      835.52      852.95     20.57 o 
  -3   7   5      712.19      727.79     19.47 o 
  -2   7   5      280.80      282.97     13.30 o 
  -1   7   5      750.71      740.89     15.66 o 
   0   7   5      322.54      330.11     14.50 o 
  -7   8   5     2691.12     2706.16     45.27 o 
  -6   8   5     1698.97     1595.48     32.24 o 
  -5   8   5     2834.76     3061.08     52.65 o 
  -4   8   5      382.05      373.91     15.60 o 
  -3   8   5     3242.66     3393.11     50.90 o 
  -2   8   5     1646.83     1526.53     32.98 o 
  -1   8   5     2663.57     2674.92     42.84 o 
   0   8   5      278.48      210.46     14.08 o 
  -8   9   5       98.61      137.79     12.56 o 
  -7   9   5     3603.90     3563.31     61.01 o 
  -6   9   5      335.80      350.90     16.52 o 
  -5   9   5     1035.45      950.82     21.59 o 
  -4   9   5     1009.80      934.90     25.16 o 
  -3   9   5      286.76      289.84     15.97 o 
  -2   9   5     3820.76     3771.42     61.08 o 
  -1   9   5      121.28      142.74     11.43 o 
   0   9   5      215.90      232.57     15.12 o 
  -9  10   5      999.65     1000.85     29.51 o 
  -8  10   5     2180.62     2155.07     47.10 o 
  -7  10   5     2163.22     2002.58     42.16 o 
  -6  10   5     1456.51     1412.95     33.91 o 
  -5  10   5      244.65      276.26     13.48 o 
  -4  10   5     1515.60     1428.01     32.09 o 
  -3  10   5     2132.12     2022.15     43.14 o 
  -2  10   5     2122.18     2226.23     43.80 o 
  -1  10   5     1005.11     1075.24     33.08 o 
   0  10   5      916.00      897.69     27.10 o 
 -10  11   5      944.80      948.50     29.74 o 
  -9  11   5     1197.61     1241.96     33.07 o 
  -8  11   5      585.45      585.00     23.53 o 
  -7  11   5     2731.71     2643.12     56.62 o 
  -6  11   5      545.30      562.21     23.66 o 
  -5  11   5      484.89      474.50     27.96 o 
  -4  11   5     2848.81     2744.00     55.46 o 
  -3  11   5      607.07      601.32     25.30 o 
  -2  11   5      989.39     1007.08     28.22 o 
  -1  11   5      930.44      944.74     31.90 o 
   0  11   5       50.20       40.74     14.13 o 
 -11  12   5      455.90      467.46     25.18 o 
 -10  12   5      383.84      355.55     20.28 o 
  -9  12   5      597.36      575.74     29.68 o 
  -8  12   5      676.99      644.35     33.62 o 
  -7  12   5      409.74      440.21     29.41 o 
  -6  12   5        0.34       23.04     18.63 o 
  -5  12   5      394.05      397.37     27.95 o 
  -4  12   5      564.11      569.99     27.74 o 
  -3  12   5      583.59      627.69     30.84 o 
  -2  12   5      362.36      368.54     30.09 o 
  -1  12   5      459.71      448.52     32.78 o 
   0  12   5      765.22      908.34     50.20 o 
 -12  13   5     1090.74     1016.23     63.83 o 
 -11  13   5      523.38      589.85     32.88 o 
 -10  13   5      559.12      565.14     34.68 o 
  -9  13   5      108.62      113.75     20.67 o 
  -8  13   5      384.66      423.25     30.30 o 
  -7  13   5      327.61      354.06     30.76 o 
  -6  13   5      339.79      350.87     30.53 o 
  -5  13   5      264.90      281.73     26.56 o 
  -4  13   5      134.26      136.49     16.31 o 
  -3  13   5      473.66      537.41     39.25 o 
  -2  13   5      586.26      660.10     46.51 o 
  -1  13   5     1222.29     1307.65     61.51 o 
   0  13   5     1304.76     1516.45     89.62 o 
 -12  14   5      216.96      162.32     59.99 o 
 -11  14   5      212.56      219.55     26.75 o 
 -10  14   5     1674.31     1608.02     62.67 o 
  -9  14   5        0.26      -12.80     17.68 o 
  -8  14   5      415.60      432.16     37.34 o 
  -7  14   5     2005.89     1989.11     71.93 o 
  -6  14   5      446.45      460.85     37.85 o 
  -5  14   5        7.13       12.46     18.96 o 
  -4  14   5     1852.53     1832.51    118.68 o 
  -3  14   5      182.13      184.56     25.28 o 
  -2  14   5      181.47      205.67     33.92 o 
 -11  15   5      128.27      144.76     25.15 o 
 -10  15   5      621.89      624.86     42.92 o 
  -9  15   5      129.16      179.76     30.06 o 
  -8  15   5      453.22      499.37     45.11 o 
  -7  15   5      466.95      505.20     40.05 o 
  -6  15   5      137.19      176.01     28.59 o 
  -5  15   5      722.22      868.60     62.83 o 
  -4  15   5      120.01       70.26     32.20 o 
   0   0   6   213062.27   193200.55   4695.81 o 
   0   1   6      946.25      808.15     11.54 o 
  -1   2   6     5747.85     5852.34     49.81 o 
   0   2   6     1865.08     2004.98     23.22 o 
  -2   3   6     2109.08     1809.57     20.09 o 
  -1   3   6     2059.63     1754.17     20.50 o 
   0   3   6    18427.16    18920.04    167.62 o 
  -3   4   6     2995.04     3186.05     35.92 o 
  -2   4   6    16384.64    16511.26    147.47 o 
  -1   4   6     2862.57     3040.36     32.33 o 
   0   4   6     3048.58     3207.22     34.59 o 
  -4   5   6     1002.18     1060.93     16.92 o 
  -3   5   6     7485.59     7171.18     79.83 o 
  -2   5   6     7242.93     7040.52     73.15 o 
  -1   5   6      910.16      984.08     15.68 o 
   0   5   6    11915.29    11590.77    107.31 o 
  -5   6   6    11030.86    10884.86    122.35 o 
  -4   6   6     5807.80     5606.84     68.85 o 
  -3   6   6     7390.54     7339.00     84.37 o 
  -2   6   6     5551.33     5331.54     62.90 o 
  -1   6   6    10330.76    10275.33     98.43 o 
   0   6   6      635.03      603.58     14.08 o 
  -6   7   6     3850.34     3748.39     53.14 o 
  -5   7   6     4291.83     4038.99     50.85 o 
  -4   7   6     1381.61     1376.87     27.41 o 
  -3   7   6     1367.65     1386.70     29.41 o 
  -2   7   6     4055.40     3837.95     54.41 o 
  -1   7   6     3842.76     3714.91     48.34 o 
   0   7   6      318.62      365.73     15.41 o 
  -7   8   6     1254.91     1139.78     27.30 o 
  -6   8   6     1201.37     1211.50     28.05 o 
  -5   8   6     1019.08     1091.09     23.80 o 
  -4   8   6      520.41      609.98     19.64 o 
  -3   8   6      798.59      848.55     24.68 o 
  -2   8   6     1225.01     1190.67     28.81 o 
  -1   8   6     1368.83     1199.21     23.27 o 
   0   8   6     1648.83     1640.28     35.89 o 
  -8   9   6      154.80      131.95     12.73 o 
  -7   9   6    10005.20     9618.76    131.39 o 
  -6   9   6     1319.96     1250.43     29.86 o 
  -5   9   6     1642.23     1664.45     32.65 o 
  -4   9   6     1607.98     1664.37     36.13 o 
  -3   9   6     1406.43     1312.18     33.16 o 
  -2   9   6     9818.17     9601.99    130.33 o 
  -1   9   6      158.28      181.18     11.78 o 
   0   9   6      208.10      266.09     16.08 o 
  -9  10   6     1279.04     1341.43     49.53 o 
  -8  10   6      417.08      444.87     20.83 o 
  -7  10   6      810.15      779.21     25.99 o 
  -6  10   6     1795.76     1727.35     41.46 o 
  -5  10   6     2913.14     2768.13     48.81 o 
  -4  10   6     1807.04     1743.93     37.07 o 
  -3  10   6      770.39      768.63     28.89 o 
  -2  10   6      421.29      414.87     19.83 o 
  -1  10   6     1182.10     1207.13     36.37 o 
   0  10   6      290.75      316.92     17.19 o 
 -10  11   6      447.51      433.02     21.48 o 
  -9  11   6     1484.95     1403.14     36.84 o 
  -8  11   6     1392.52     1401.12     35.74 o 
  -7  11   6      572.33      520.23     24.96 o 
  -6  11   6       52.32       56.69     13.02 o 
  -5  11   6       62.02       75.06     10.59 o 
  -4  11   6      614.19      561.52     21.17 o 
  -3  11   6     1297.06     1296.48     35.14 o 
  -2  11   6     1616.97     1493.55     42.26 o 
  -1  11   6      455.01      436.85     25.19 o 
   0  11   6     1628.59     1568.78     43.45 o 
 -11  12   6     1026.66     1004.40     35.85 o 
 -10  12   6      130.13      122.90     15.64 o 
  -9  12   6       65.18       90.32     15.52 o 
  -8  12   6     1538.66     1530.49     41.29 o 
  -7  12   6     1075.79     1059.63     43.48 o 
  -6  12   6      259.26      250.65     28.89 o 
  -5  12   6     1036.59      972.87     40.32 o 
  -4  12   6     1492.39     1456.22     40.78 o 
  -3  12   6       65.14       63.98     12.98 o 
  -2  12   6      162.35      130.60     22.56 o 
  -1  12   6     1033.14      962.05     44.53 o 
   0  12   6     1344.52     1408.51     62.49 o 
 -12  13   6      506.82      554.33     51.00 o 
 -11  13   6      164.41      164.25     21.00 o 
 -10  13   6       46.01       53.93     19.03 o 
  -9  13   6       14.93       11.68     16.41 o 
  -8  13   6        1.08       -2.62     16.08 o 
  -7  13   6      357.84      300.39     30.13 o 
  -6  13   6      331.88      330.76     30.54 o 
  -5  13   6        1.37        6.99     16.28 o 
  -4  13   6       14.10       11.93     12.69 o 
  -3  13   6       24.97       19.84     22.45 o 
  -2  13   6      165.19      182.52     31.66 o 
  -1  13   6      579.92      610.07     48.47 o 
   0  13   6      378.78      399.87     56.76 o 
 -12  14   6       34.49      -15.92     36.51 o 
 -11  14   6       58.13       52.64     20.65 o 
 -10  14   6      107.86      128.80     27.40 o 
  -9  14   6      777.48      766.24     45.60 o 
  -8  14   6     1312.54     1295.42     58.79 o 
  -7  14   6      285.75      338.73     34.77 o 
  -6  14   6     1467.03     1352.18     58.91 o 
  -5  14   6      809.56      772.23     44.24 o 
  -4  14   6      105.49      109.72     19.46 o 
  -3  14   6      114.67      136.64     38.88 o 
  -2  14   6       61.88       71.13     27.18 o 
 -10  15   6      571.12      607.21     42.61 o 
  -9  15   6      305.45      271.33     33.05 o 
  -8  15   6      211.16      205.61     31.49 o 
  -7  15   6      183.36      236.27     32.21 o 
  -6  15   6      325.53      280.86     32.11 o 
  -5  15   6      485.69      426.79     48.67 o 
   0   1   7    15686.01    17973.09    164.57 o 
  -1   2   7    32643.82    34546.81    300.71 o 
   0   2   7     1933.91     2003.20     21.94 o 
  -2   3   7      781.04      815.83     12.69 o 
  -1   3   7      685.63      709.43     11.62 o 
   0   3   7     1775.73     1851.99     22.89 o 
  -3   4   7     3792.96     4007.29     41.47 o 
  -2   4   7     6680.01     6887.80     64.43 o 
  -1   4   7     3753.32     3909.45     38.90 o 
   0   4   7      568.09      554.51     11.72 o 
  -4   5   7     5315.18     5099.29     57.48 o 
  -3   5   7      489.84      583.61     15.74 o 
  -2   5   7      599.67      692.44     13.53 o 
  -1   5   7     5764.29     5556.25     53.24 o 
   0   5   7     8687.35     8533.98     79.18 o 
  -5   6   7     1506.02     1528.52     26.19 o 
  -4   6   7     1230.12     1237.16     23.50 o 
  -3   6   7     3805.35     3786.54     49.71 o 
  -2   6   7     1164.28     1159.06     18.85 o 
  -1   6   7     1475.60     1505.16     21.04 o 
   0   6   7      692.46      730.99     17.08 o 
  -6   7   7      668.68      691.03     21.43 o 
  -5   7   7     1342.78     1279.81     25.92 o 
  -4   7   7      362.54      399.57     17.16 o 
  -3   7   7      396.69      442.86     15.83 o 
  -2   7   7     1494.76     1410.44     28.96 o 
  -1   7   7      866.68      954.05     17.99 o 
   0   7   7      137.82      146.54     11.64 o 
  -7   8   7     2364.71     2317.27     48.29 o 
  -6   8   7     3384.28     3190.78     55.44 o 
  -5   8   7     4030.98     4036.60     59.41 o 
  -4   8   7     1378.50     1402.91     30.41 o 
  -3   8   7     3649.96     3570.03     57.06 o 
  -2   8   7     3757.18     3446.81     56.29 o 
  -1   8   7     2689.29     2654.90     42.16 o 
   0   8   7      715.46      652.54     22.48 o 
  -8   9   7      108.93      125.30     13.62 o 
  -7   9   7     3619.20     3640.98     60.58 o 
  -6   9   7      438.13      434.32     18.76 o 
  -5   9   7      317.20      313.12     15.42 o 
  -4   9   7      473.95      486.00     19.93 o 
  -3   9   7      498.68      519.00     21.63 o 
  -2   9   7     3272.49     3175.37     57.10 o 
  -1   9   7      115.64      110.92      9.96 o 
   0   9   7       81.32       90.21     12.17 o 
  -9  10   7      366.40      431.49     24.09 o 
  -8  10   7      896.75      905.57     28.78 o 
  -7  10   7      800.88      727.87     25.70 o 
  -6  10   7     1503.05     1468.14     37.42 o 
  -5  10   7       19.79        6.28      9.45 o 
  -4  10   7     1445.97     1400.90     36.67 o 
  -3  10   7      909.78      798.11     27.34 o 
  -2  10   7      826.53      849.87     29.15 o 
  -1  10   7      353.28      410.45     23.28 o 
   0  10   7      263.79      257.73     20.46 o 
 -10  11   7      213.07      241.80     18.07 o 
  -9  11   7      779.84      764.68     28.38 o 
  -8  11   7     1908.92     1854.75     42.67 o 
  -7  11   7      826.11      821.59     31.27 o 
  -6  11   7      217.38      238.21     19.22 o 
  -5  11   7      275.67      257.11     15.75 o 
  -4  11   7      888.92      911.63     27.40 o 
  -3  11   7     1774.62     1760.52     42.62 o 
  -2  11   7      976.27     1021.61     35.47 o 
  -1  11   7      299.08      327.12     23.30 o 
   0  11   7      115.78      129.05     18.12 o 
 -11  12   7      223.69      242.43     21.77 o 
 -10  12   7      226.42      229.93     18.61 o 
  -9  12   7      782.58      762.79     30.99 o 
  -8  12   7      615.71      610.52     27.90 o 
  -7  12   7     1193.93     1182.19     36.82 o 
  -6  12   7       38.45       19.83     16.75 o 
  -5  12   7     1141.03     1143.56     33.14 o 
  -4  12   7      665.39      657.78     27.73 o 
  -3  12   7      832.83      804.36     40.28 o 
  -2  12   7      212.71      202.69     25.97 o 
  -1  12   7      145.77      131.85     28.51 o 
   0  12   7      715.45      768.93     49.07 o 
 -12  13   7      779.83      890.79     50.00 o 
 -11  13   7      770.69      847.22     54.68 o 
 -10  13   7      400.01      431.94     34.02 o 
  -9  13   7      613.60      554.94     33.49 o 
  -8  13   7      118.75       96.36     21.03 o 
  -7  13   7      108.17       82.23     20.29 o 
  -6  13   7      118.53      131.85     22.57 o 
  -5  13   7       79.11       62.72     19.02 o 
  -4  13   7      507.46      509.60     22.39 o 
  -3  13   7      495.60      452.15     42.15 o 
  -2  13   7      622.56      621.89     47.30 o 
  -1  13   7      676.99      732.41     50.09 o 
   0  13   7     1097.85     1105.71     57.86 o 
 -12  14   7      757.20      773.71     82.75 o 
 -11  14   7      205.83      194.31     25.93 o 
 -10  14   7     1234.68     1238.31     55.87 o 
  -9  14   7        5.82      -13.41     18.51 o 
  -8  14   7      261.27      255.27     32.39 o 
  -7  14   7     2462.14     2312.09     81.07 o 
  -6  14   7      195.65      206.50     29.65 o 
  -5  14   7        8.55        4.34     18.81 o 
  -4  14   7     1193.00     1204.99     53.11 o 
  -3  14   7      222.04      211.36     34.86 o 
  -2  14   7      791.98      843.61     54.83 o 
 -10  15   7      397.42      413.15     40.34 o 
  -9  15   7      200.54      210.65     31.54 o 
  -8  15   7      237.60      267.99     34.07 o 
  -7  15   7      207.48      226.59     31.97 o 
  -6  15   7      197.05      221.51     29.96 o 
  -5  15   7      368.81      389.45     48.50 o 
   0   1   8     5011.67     5248.57     52.95 o 
  -1   2   8     5335.59     5497.88     55.24 o 
   0   2   8     1341.28     1508.99     18.82 o 
  -2   3   8     3956.64     3690.30     38.38 o 
  -1   3   8     3727.03     3519.66     36.83 o 
   0   3   8     2719.28     2659.80     31.56 o 
  -3   4   8     1008.94     1075.91     16.36 o 
  -2   4   8     9619.57     9965.71     90.34 o 
  -1   4   8     1054.27     1092.39     16.63 o 
   0   4   8      151.72      128.45      6.78 o 
  -4   5   8     1725.20     1821.58     24.66 o 
  -3   5   8     8249.73     8075.24     83.99 o 
  -2   5   8     8262.25     8172.30     80.80 o 
  -1   5   8     1640.33     1708.27     23.59 o 
   0   5   8     5708.69     5544.67     58.97 o 
  -5   6   8     1305.22     1299.64     20.62 o 
  -4   6   8     2820.58     2854.17     42.26 o 
  -3   6   8      197.13      224.65      9.64 o 
  -2   6   8     3250.44     3238.42     37.88 o 
  -1   6   8     1196.93     1193.06     21.26 o 
   0   6   8       42.94       59.71      6.94 o 
  -6   7   8     1164.41     1149.31     26.29 o 
  -5   7   8      978.10      959.91     24.24 o 
  -4   7   8     1868.53     1772.28     36.93 o 
  -3   7   8     2074.43     2026.29     34.46 o 
  -2   7   8     1325.27     1380.02     28.24 o 
  -1   7   8      870.80      862.14     21.19 o 
   0   7   8     1296.03     1256.80     26.27 o 
  -7   8   8     2372.68     2451.55     46.02 o 
  -6   8   8      443.27      429.21     18.01 o 
  -5   8   8     1534.69     1489.97     32.43 o 
  -4   8   8     1659.19     1734.34     35.09 o 
  -3   8   8     1475.68     1517.53     34.04 o 
  -2   8   8      335.68      315.98     15.44 o 
  -1   8   8     2196.33     2195.04     39.10 o 
   0   8   8     2511.02     2461.36     46.93 o 
  -8   9   8      351.50      349.98     19.06 o 
  -7   9   8      211.57      206.85     16.13 o 
  -6   9   8      147.87      148.60     13.89 o 
  -5   9   8     1781.10     1801.84     40.80 o 
  -4   9   8     1576.19     1549.96     38.50 o 
  -3   9   8      114.43      113.19     13.89 o 
  -2   9   8      237.71      250.98     14.29 o 
  -1   9   8      342.18      348.95     21.29 o 
   0   9   8     1485.64     1431.08     34.74 o 
  -9  10   8     2427.11     2423.49     49.27 o 
  -8  10   8      235.53      235.90     17.74 o 
  -7  10   8      397.34      419.80     21.02 o 
  -6  10   8      745.99      696.70     30.26 o 
  -5  10   8      435.73      414.68     19.80 o 
  -4  10   8      715.58      674.44     26.28 o 
  -3  10   8      313.82      348.11     20.03 o 
  -2  10   8      358.90      352.52     19.14 o 
  -1  10   8     2325.35     2255.33     52.94 o 
   0  10   8      503.31      450.17     25.62 o 
 -10  11   8      875.77      909.55     29.68 o 
  -9  11   8      425.87      428.58     22.51 o 
  -8  11   8      317.47      311.65     21.04 o 
  -7  11   8     2131.08     2151.25     52.53 o 
  -6  11   8      756.36      724.53     29.57 o 
  -5  11   8      608.17      660.34     24.73 o 
  -4  11   8     2208.35     2224.06     49.47 o 
  -3  11   8      322.11      338.38     18.30 o 
  -2  11   8      420.18      458.81     26.52 o 
  -1  11   8      735.66      731.01     33.28 o 
   0  11   8      376.79      382.08     26.38 o 
 -11  12   8      263.12      296.49     24.89 o 
 -10  12   8     2094.15     2172.93     48.91 o 
  -9  12   8       95.60       86.36     16.58 o 
  -8  12   8       61.96       37.84     15.01 o 
  -7  12   8      966.27      997.16     35.74 o 
  -6  12   8        5.24        4.25     12.54 o 
  -5  12   8     1221.12     1163.37     31.64 o 
  -4  12   8       95.25       91.56     13.37 o 
  -3  12   8       84.66       82.56     16.34 o 
  -2  12   8     2125.75     2210.63     56.20 o 
  -1  12   8      329.81      328.60     25.73 o 
   0  12   8       51.50       33.87     17.91 o 
 -12  13   8        1.99       -7.94     21.04 o 
 -11  13   8       30.74       21.04     18.96 o 
 -10  13   8      278.40      316.10     31.26 o 
  -9  13   8     1284.24     1257.82     51.18 o 
  -8  13   8      564.02      522.14     33.61 o 
  -7  13   8      806.64      801.83     39.76 o 
  -6  13   8      676.19      665.72     36.51 o 
  -5  13   8      592.22      550.37     35.90 o 
  -4  13   8     1483.26     1336.49     51.01 o 
  -3  13   8      273.47      257.83     39.84 o 
  -2  13   8       57.83       88.46     27.52 o 
  -1  13   8       15.75        9.09     23.97 o 
   0  13   8       85.48       62.64     27.24 o 
 -11  14   8      105.56      120.16     31.87 o 
 -10  14   8      646.70      576.87     40.70 o 
  -9  14   8      402.70      390.60     36.66 o 
  -8  14   8       62.85       58.94     23.45 o 
  -7  14   8     1408.05     1416.09     61.40 o 
  -6  14   8       71.77       66.22     23.31 o 
  -5  14   8      325.79      354.86     32.70 o 
  -4  14   8      553.86      509.65     34.94 o 
  -3  14   8       95.24      124.23     30.88 o 
  -9  15   8       72.97       69.43     28.32 o 
  -8  15   8      400.78      423.90     39.37 o 
  -7  15   8      302.40      345.45     35.66 o 
  -6  15   8       62.92       56.82     30.45 o 
   0   1   9      887.35      916.67     15.09 o 
  -1   2   9      122.86      152.39      6.70 o 
   0   2   9    30495.87    31921.94    272.18 o 
  -2   3   9     6641.71     6835.10     64.34 o 
  -1   3   9     6455.35     6726.83     60.82 o 
   0   3   9    47949.34    47643.12    427.80 o 
  -3   4   9      201.31      186.76      7.55 o 
  -2   4   9     5862.32     6028.05     58.92 o 
  -1   4   9      192.83      189.30      7.93 o 
   0   4   9     2337.25     2107.75     28.02 o 
  -4   5   9     5971.49     6097.55     62.68 o 
  -3   5   9     5092.38     5201.77     58.11 o 
  -2   5   9     5093.68     5192.33     53.98 o 
  -1   5   9     6018.92     6158.45     62.35 o 
   0   5   9     1788.58     1634.41     25.57 o 
  -5   6   9     3114.22     3044.16     37.33 o 
  -4   6   9     4031.39     4003.68     50.70 o 
  -3   6   9        0.01       10.83      5.80 o 
  -2   6   9     4317.82     4351.92     48.21 o 
  -1   6   9     3191.92     3019.16     43.06 o 
   0   6   9     8108.85     7889.66     88.75 o 
  -6   7   9     2923.63     3002.76     48.37 o 
  -5   7   9    10171.89     9831.76    123.26 o 
  -4   7   9     3776.18     3570.36     58.50 o 
  -3   7   9     3734.81     3565.39     52.53 o 
  -2   7   9     9855.22     9605.85    104.55 o 
  -1   7   9     3337.03     3292.50     47.74 o 
   0   7   9     5382.71     4940.80     70.02 o 
  -7   8   9      122.04      120.82     13.47 o 
  -6   8   9     1550.77     1559.49     33.54 o 
  -5   8   9     1090.15     1047.30     27.44 o 
  -4   8   9       37.40       33.86     11.19 o 
  -3   8   9     1125.32     1100.05     29.07 o 
  -2   8   9     1424.96     1429.33     31.28 o 
  -1   8   9      128.21      130.30     10.73 o 
   0   8   9      359.39      324.51     17.65 o 
  -8   9   9     1781.16     1709.79     39.45 o 
  -7   9   9      120.38      134.10     14.39 o 
  -6   9   9       92.23       87.21     12.71 o 
  -5   9   9     5762.93     5637.75     85.80 o 
  -4   9   9     5633.13     5447.90     84.68 o 
  -3   9   9      219.51      259.16     17.72 o 
  -2   9   9       99.56      154.77     14.85 o 
  -1   9   9     1794.39     1708.58     43.46 o 
   0   9   9     1207.80     1300.34     36.16 o 
  -9  10   9     1485.61     1442.74     37.29 o 
  -8  10   9      291.90      320.89     20.07 o 
  -7  10   9      255.12      253.61     19.25 o 
  -6  10   9      626.28      610.05     31.55 o 
  -5  10   9       11.46       16.01     12.12 o 
  -4  10   9      656.13      616.14     25.81 o 
  -3  10   9      188.53      192.66     15.32 o 
  -2  10   9      325.50      333.98     19.28 o 
  -1  10   9     1466.72     1408.31     43.85 o 
   0  10   9      104.96       98.23     17.01 o 
 -10  11   9        8.94       -3.89     11.45 o 
  -9  11   9      256.87      229.70     18.93 o 
  -8  11   9      527.72      561.86     26.39 o 
  -7  11   9      103.29      106.53     17.23 o 
  -6  11   9     1165.07     1205.53     41.65 o 
  -5  11   9     1112.55     1073.85     32.52 o 
  -4  11   9       95.44      138.41     16.42 o 
  -3  11   9      408.41      410.62     22.51 o 
  -2  11   9      287.43      282.44     23.17 o 
  -1  11   9       10.08        0.36     14.77 o 
   0  11   9      133.99      117.42     19.78 o 
 -11  12   9      370.25      380.20     27.66 o 
 -10  12   9     1590.18     1617.64     46.47 o 
  -9  12   9      505.35      546.09     31.25 o 
  -8  12   9      186.51      218.65     21.07 o 
  -7  12   9     2411.89     2352.25     57.21 o 
  -6  12   9      429.91      451.26     31.73 o 
  -5  12   9     2407.00     2335.78     58.87 o 
  -4  12   9      180.20      174.75     15.05 o 
  -3  12   9      508.01      540.32     29.30 o 
  -2  12   9     1566.03     1595.30     48.38 o 
  -1  12   9      343.51      350.85     27.82 o 
   0  12   9       38.70       57.77     20.27 o 
 -12  13   9       81.65       89.08     23.03 o 
 -11  13   9       13.22        0.12     18.90 o 
 -10  13   9      340.14      328.37     25.85 o 
  -9  13   9      536.45      566.42     30.42 o 
  -8  13   9       56.46       71.30     20.81 o 
  -7  13   9       44.30       24.86     18.26 o 
  -6  13   9       58.39       38.43     19.42 o 
  -5  13   9       54.51       49.68     12.58 o 
  -4  13   9      671.83      665.54     35.52 o 
  -3  13   9      323.80      342.05     40.30 o 
  -2  13   9        7.54      -11.59     22.37 o 
  -1  13   9       69.21       61.84     28.09 o 
 -11  14   9     1009.59     1027.19     73.56 o 
 -10  14   9       64.01       49.22     22.97 o 
  -9  14   9      693.64      790.94     48.19 o 
  -8  14   9      200.50      267.61     33.64 o 
  -7  14   9       11.14       23.23     22.01 o 
  -6  14   9      204.67      251.82     29.42 o 
  -5  14   9      700.24      669.43     57.28 o 
  -4  14   9       65.89       48.16     21.08 o 
  -3  14   9     1029.24     1150.60     82.10 o 
   0   1  10       75.76       78.13      7.61 o 
  -1   2  10    11940.21    12844.33    122.02 o 
   0   2  10     3417.53     3611.92     37.74 o 
  -2   3  10     1808.68     1696.00     22.97 o 
  -1   3  10     1840.85     1723.06     22.49 o 
   0   3  10      473.13      432.59     11.41 o 
  -3   4  10      118.95      153.53      8.16 o 
  -2   4  10      478.41      609.07     13.89 o 
  -1   4  10      125.07      165.47      7.87 o 
   0   4  10       60.51       68.55      6.74 o 
  -4   5  10     1135.51     1114.59     21.63 o 
  -3   5  10     9130.40     8785.89     80.77 o 
  -2   5  10     9037.21     8749.06     88.49 o 
  -1   5  10     1400.16     1343.49     22.39 o 
   0   5  10      564.95      515.03     14.84 o 
  -5   6  10     1618.63     1628.95     25.76 o 
  -4   6  10      902.03      884.64     18.18 o 
  -3   6  10      279.69      287.45     10.86 o 
  -2   6  10      915.64      902.90     18.83 o 
  -1   6  10     1459.49     1432.90     25.46 o 
   0   6  10     2360.61     2230.34     33.34 o 
  -6   7  10     1626.37     1572.29     28.94 o 
  -5   7  10     2104.10     2027.49     37.48 o 
  -4   7  10     1337.13     1256.28     28.59 o 
  -3   7  10     1051.10     1018.63     26.22 o 
  -2   7  10     1678.29     1639.00     31.55 o 
  -1   7  10     1580.63     1536.72     31.52 o 
   0   7  10     4091.64     3880.38     58.78 o 
  -7   8  10     1294.10     1280.73     32.88 o 
  -6   8  10     1464.34     1413.13     29.30 o 
  -5   8  10     1194.89     1186.41     29.32 o 
  -4   8  10     6968.17     6636.76    102.74 o 
  -3   8  10     1109.13     1105.52     28.12 o 
  -2   8  10     1578.47     1466.90     36.31 o 
  -1   8  10     1245.57     1254.03     28.13 o 
   0   8  10     3319.86     3192.39     60.38 o 
  -8   9  10      626.56      584.22     23.75 o 
  -7   9  10      251.31      245.48     17.67 o 
  -6   9  10       17.04       28.70     10.39 o 
  -5   9  10     2206.55     2084.36     44.23 o 
  -4   9  10     2270.30     2109.08     46.93 o 
  -3   9  10       30.89       24.85     10.86 o 
  -2   9  10      317.83      322.21     19.13 o 
  -1   9  10      492.49      466.60     19.24 o 
   0   9  10     1941.96     1832.21     41.23 o 
  -9  10  10     1269.10     1246.56     35.27 o 
  -8  10  10      126.54      128.56     16.08 o 
  -7  10  10      639.32      647.19     27.64 o 
  -6  10  10      204.40      192.68     18.48 o 
  -5  10  10     2308.01     2208.66     49.93 o 
  -4  10  10      281.23      301.50     20.26 o 
  -3  10  10      724.17      729.33     28.07 o 
  -2  10  10      211.01      221.36     17.20 o 
  -1  10  10     1426.74     1423.97     44.32 o 
   0  10  10      888.17      899.31     34.91 o 
 -10  11  10     1033.49     1093.36     33.50 o 
  -9  11  10        1.74       -1.94     12.16 o 
  -8  11  10        8.60        9.43     13.02 o 
  -7  11  10     1756.65     1677.58     47.19 o 
  -6  11  10     1443.46     1404.68     46.28 o 
  -5  11  10     1696.60     1648.45     45.76 o 
  -4  11  10     1783.31     1780.38     41.45 o 
  -3  11  10        2.39       14.20     12.19 o 
  -2  11  10        9.95        6.08     14.93 o 
  -1  11  10     1127.36     1206.16     42.54 o 
   0  11  10      711.81      691.91     34.44 o 
 -11  12  10      407.74      342.72     34.04 o 
 -10  12  10     1935.84     1951.21     48.59 o 
  -9  12  10      384.80      387.92     25.90 o 
  -8  12  10       44.27       55.31     16.53 o 
  -7  12  10     1825.24     1925.35     50.57 o 
  -6  12  10        7.21        2.72     14.09 o 
  -5  12  10     1642.19     1619.46     38.80 o 
  -4  12  10       68.12       79.33     15.54 o 
  -3  12  10      383.52      444.20     28.28 o 
  -2  12  10     1732.94     1758.47     52.77 o 
  -1  12  10      384.64      373.83     31.70 o 
   0  12  10      437.15      412.12     33.39 o 
 -12  13  10       55.17       68.91     22.92 o 
 -11  13  10      305.83      325.85     32.69 o 
 -10  13  10      512.61      510.19     31.54 o 
  -9  13  10      841.86      862.92     39.60 o 
  -8  13  10      215.06      234.25     22.92 o 
  -7  13  10      248.25      242.32     31.52 o 
  -6  13  10      301.70      370.12     32.97 o 
  -5  13  10      108.41      110.53     15.46 o 
  -4  13  10      763.55      801.47     53.82 o 
  -3  13  10      541.34      595.47     48.27 o 
  -2  13  10      351.03      345.90     41.39 o 
  -1  13  10       31.62       45.43     27.65 o 
 -10  14  10      574.99      589.27     41.67 o 
  -9  14  10      611.19      560.11     69.36 o 
  -8  14  10      183.78      219.24     35.43 o 
  -7  14  10     1334.85     1300.02     60.28 o 
  -6  14  10      172.23      201.34     24.86 o 
  -5  14  10      727.15      737.40     60.18 o 
  -4  14  10      577.37      541.06     54.24 o 
   0   1  11      314.54      354.35     12.64 o 
  -1   2  11     1981.94     1727.71     24.87 o 
   0   2  11     2743.03     2951.14     34.08 o 
  -2   3  11     1568.49     1469.85     20.05 o 
  -1   3  11     1599.46     1526.97     21.22 o 
   0   3  11     2540.41     2698.27     32.78 o 
  -3   4  11      975.77      984.12     17.39 o 
  -2   4  11      267.02      298.38     10.24 o 
  -1   4  11      899.31      913.33     17.70 o 
   0   4  11     1634.01     1643.92     24.48 o 
  -4   5  11     1570.99     1569.45     25.97 o 
  -3   5  11     1178.41     1066.99     18.98 o 
  -2   5  11     1299.01     1182.95     21.02 o 
  -1   5  11     1512.60     1509.75     26.27 o 
   0   5  11     6820.57     6691.71     77.16 o 
  -5   6  11     1897.64     1958.38     29.69 o 
  -4   6  11     2029.25     2037.14     32.50 o 
  -3   6  11     2487.61     2596.86     36.65 o 
  -2   6  11     2061.48     2061.50     40.37 o 
  -1   6  11     1698.81     1713.54     29.28 o 
   0   6  11       16.85       27.89      7.34 o 
  -6   7  11      322.28      309.26     12.39 o 
  -5   7  11     1259.34     1257.57     27.34 o 
  -4   7  11      309.23      301.51     16.06 o 
  -3   7  11      246.04      267.23     13.59 o 
  -2   7  11     1100.92     1135.67     25.66 o 
  -1   7  11      385.67      357.05     16.04 o 
   0   7  11      248.19      261.90     14.20 o 
  -7   8  11      913.56      919.82     28.41 o 
  -6   8  11     1416.14     1409.45     31.92 o 
  -5   8  11     3524.98     3491.86     58.62 o 
  -4   8  11      429.66      431.07     21.62 o 
  -3   8  11     3839.17     3814.57     59.45 o 
  -2   8  11     1440.98     1406.40     46.72 o 
  -1   8  11      853.02      869.00     23.97 o 
   0   8  11      236.45      201.75     16.17 o 
  -8   9  11      466.99      527.88     23.78 o 
  -7   9  11     2433.26     2325.94     49.56 o 
  -6   9  11      946.35      946.54     25.64 o 
  -5   9  11       72.75       62.98     13.07 o 
  -4   9  11       56.22       49.79     12.19 o 
  -3   9  11      882.06      870.99     30.05 o 
  -2   9  11     2835.91     2727.22     54.49 o 
  -1   9  11      505.56      548.41     22.02 o 
   0   9  11       28.12       30.19     11.48 o 
  -9  10  11     1214.66     1235.51     35.46 o 
  -8  10  11     1192.97     1206.92     35.65 o 
  -7  10  11     1341.13     1334.66     39.05 o 
  -6  10  11      546.84      533.53     18.28 o 
  -5  10  11      525.03      521.31     25.65 o 
  -4  10  11      492.27      465.13     23.96 o 
  -3  10  11     1416.69     1397.60     38.96 o 
  -2  10  11     1267.07     1293.87     36.29 o 
  -1  10  11     1224.20     1154.00     41.31 o 
   0  10  11     2450.57     2441.24     61.98 o 
 -10  11  11      863.63      896.97     36.53 o 
  -9  11  11     2081.37     2060.58     50.05 o 
  -8  11  11      694.88      745.65     30.97 o 
  -7  11  11     2286.51     2337.80     57.45 o 
  -6  11  11      576.81      576.36     29.25 o 
  -5  11  11      494.61      464.38     23.83 o 
  -4  11  11     2271.43     2284.71     56.68 o 
  -3  11  11      765.51      787.24     30.37 o 
  -2  11  11     1831.27     1810.44     55.08 o 
  -1  11  11      984.68      941.45     38.76 o 
   0  11  11       27.70       19.03     18.57 o 
 -11  12  11      157.65      140.31     26.72 o 
 -10  12  11      129.90      116.15     19.27 o 
  -9  12  11     1021.72     1058.21     42.05 o 
  -8  12  11      686.36      689.05     32.44 o 
  -7  12  11     1050.92     1096.59     43.63 o 
  -6  12  11        3.01      -10.13     14.13 o 
  -5  12  11     1032.91     1028.28     31.19 o 
  -4  12  11      592.59      625.65     30.38 o 
  -3  12  11     1001.54     1041.94     45.96 o 
  -2  12  11      124.88      140.81     25.29 o 
  -1  12  11      153.69      150.81     25.43 o 
   0  12  11      946.87      909.28     46.53 o 
 -11  13  11      379.21      400.36     39.07 o 
 -10  13  11      189.11      207.81     24.38 o 
  -9  13  11      235.87      246.38     26.12 o 
  -8  13  11      481.18      469.99     31.79 o 
  -7  13  11       49.33       43.31     18.24 o 
  -6  13  11       46.32       34.40     15.66 o 
  -5  13  11      385.63      365.45     25.12 o 
  -4  13  11      228.14      257.70     37.51 o 
  -3  13  11      117.82      113.68     31.71 o 
  -2  13  11      431.65      406.26     43.13 o 
 -10  14  11     1640.20     1652.85     75.73 o 
  -9  14  11      162.92      196.92     31.02 o 
  -8  14  11      340.83      329.77     36.69 o 
  -7  14  11      728.01      696.69     40.64 o 
  -6  14  11      440.16      478.65     45.84 o 
  -5  14  11      146.02      144.12     39.84 o 
  -4  14  11     1701.26     1705.99    105.90 o 
   0   0  12    50029.30    50857.56   1249.54 o 
   0   1  12       70.91       47.64      8.17 o 
  -1   2  12     2251.38     2130.62     30.32 o 
   0   2  12     1921.73     1817.07     27.42 o 
  -2   3  12     3171.45     3102.99     36.18 o 
  -1   3  12     3110.18     3052.67     35.31 o 
   0   3  12    11912.78    12028.96    117.81 o 
  -3   4  12      366.55      365.61     12.63 o 
  -2   4  12    19680.49    18894.09    178.70 o 
  -1   4  12      460.69      438.31     13.41 o 
   0   4  12     1494.84     1495.13     24.27 o 
  -4   5  12      803.15      766.70     17.98 o 
  -3   5  12     7114.49     6989.64     77.61 o 
  -2   5  12     7140.31     7101.74     75.56 o 
  -1   5  12      747.31      708.18     17.53 o 
   0   5  12    11974.79    11612.18    120.64 o 
  -5   6  12     2773.70     2727.99     39.77 o 
  -4   6  12     2962.93     2852.18     39.85 o 
  -3   6  12     7299.20     7444.51     86.09 o 
  -2   6  12     2940.64     2785.43     40.60 o 
  -1   6  12     2696.77     2679.95     39.40 o 
   0   6  12      104.72      175.54     12.17 o 
  -6   7  12     1687.43     1661.01     30.22 o 
  -5   7  12     2901.47     2687.05     39.88 o 
  -4   7  12     1959.50     1960.87     32.66 o 
  -3   7  12     1935.88     1933.34     39.04 o 
  -2   7  12     2816.56     2652.72     45.88 o 
  -1   7  12     1758.93     1692.07     34.46 o 
   0   7  12      107.35       93.16     11.13 o 
  -7   8  12      974.48     1008.88     30.37 o 
  -6   8  12      105.08       96.88     10.91 o 
  -5   8  12      517.35      502.47     20.88 o 
  -4   8  12      102.93      134.92     13.88 o 
  -3   8  12      407.10      411.47     22.07 o 
  -2   8  12       80.36       71.38     10.32 o 
  -1   8  12      984.91     1009.65     27.56 o 
   0   8  12     1394.28     1275.42     34.42 o 
  -8   9  12      440.21      417.43     22.34 o 
  -7   9  12     4230.40     4140.95     72.50 o 
  -6   9  12      392.26      417.21     18.25 o 
  -5   9  12     1928.34     1998.79     42.20 o 
  -4   9  12     2040.85     1988.70     41.56 o 
  -3   9  12      484.85      457.58     23.68 o 
  -2   9  12     4065.46     4012.80     73.43 o 
  -1   9  12      392.64      411.18     26.78 o 
   0   9  12      953.26     1025.63     33.70 o 
  -9  10  12      861.97      897.35     32.90 o 
  -8  10  12      258.80      313.19     23.87 o 
  -7  10  12      598.06      628.48     28.35 o 
  -6  10  12     1224.14     1202.63     32.14 o 
  -5  10  12     3503.24     3464.97     63.85 o 
  -4  10  12     1135.27     1174.05     39.75 o 
  -3  10  12      608.06      643.36     28.06 o 
  -2  10  12      256.46      317.57     20.55 o 
  -1  10  12      727.98      802.14     39.30 o 
   0  10  12        4.71        8.21     17.50 o 
 -10  11  12      121.03       98.97     21.91 o 
  -9  11  12     1554.89     1438.43     45.17 o 
  -8  11  12      164.76      162.36     20.70 o 
  -7  11  12      649.27      657.22     34.05 o 
  -6  11  12       89.69       91.29     14.67 o 
  -5  11  12      109.30      142.71     17.70 o 
  -4  11  12      660.18      642.79     31.35 o 
  -3  11  12      143.03      183.80     19.55 o 
  -2  11  12     1607.15     1496.98     55.99 o 
  -1  11  12      127.76      131.58     23.25 o 
   0  11  12     1368.84     1373.10     56.33 o 
 -11  12  12      863.63      892.52     55.13 o 
 -10  12  12      123.91      102.97     19.07 o 
  -9  12  12      106.63      105.61     20.31 o 
  -8  12  12     1747.24     1804.34     55.49 o 
  -7  12  12      723.10      815.07     38.40 o 
  -6  12  12      751.30      709.81     32.54 o 
  -5  12  12      737.86      782.49     30.67 o 
  -4  12  12     1733.54     1776.84     50.05 o 
  -3  12  12      113.20       86.41     21.56 o 
  -2  12  12      112.27      100.10     23.99 o 
  -1  12  12      878.66      941.08     48.07 o 
   0  12  12      167.19      227.80     29.84 o 
 -11  13  12       65.46       28.85     25.21 o 
 -10  13  12      140.09      155.30     23.21 o 
  -9  13  12       17.47       13.61     18.03 o 
  -8  13  12       15.44       10.91     17.76 o 
  -7  13  12      116.69      134.86     20.33 o 
  -6  13  12      122.30      114.41     21.96 o 
  -5  13  12       19.96       29.35     14.23 o 
  -4  13  12       17.92       41.66     20.40 o 
  -3  13  12      154.56      179.34     35.03 o 
  -2  13  12       66.92       49.47     28.74 o 
  -8  14  12      815.81      798.58     55.16 o 
  -7  14  12       94.41      131.64     24.53 o 
  -6  14  12      998.59     1062.51     56.22 o 
   0   1  13      951.34     1102.56     24.80 o 
  -1   2  13     1841.39     1916.25     31.19 o 
   0   2  13     2508.72     2566.06     37.67 o 
  -2   3  13      928.27      891.41     18.44 o 
  -1   3  13      969.42      906.58     18.66 o 
   0   3  13      867.74      867.35     19.68 o 
  -3   4  13      745.14      751.09     18.54 o 
  -2   4  13       56.18       78.89      7.78 o 
  -1   4  13      978.64      965.79     19.94 o 
   0   4  13      989.21      943.27     19.83 o 
  -4   5  13     1230.45     1312.66     24.61 o 
  -3   5  13      195.38      149.85      9.94 o 
  -2   5  13      150.33      133.87      9.36 o 
  -1   5  13     1340.52     1411.25     25.13 o 
   0   5  13     3312.80     3231.92     43.78 o 
  -5   6  13      578.40      589.09     17.15 o 
  -4   6  13      261.40      260.96     12.95 o 
  -3   6  13     1332.75     1295.04     25.44 o 
  -2   6  13      219.16      215.66     12.73 o 
  -1   6  13      684.26      723.15     18.51 o 
   0   6  13     1901.97     1857.09     30.89 o 
  -6   7  13     1518.52     1400.51     28.16 o 
  -5   7  13      941.03      956.14     22.53 o 
  -4   7  13      352.77      359.53     14.62 o 
  -3   7  13      433.82      428.05     17.17 o 
  -2   7  13     1119.15     1102.27     26.35 o 
  -1   7  13     1566.09     1486.13     32.63 o 
   0   7  13      246.07      291.60     20.42 o 
  -7   8  13      993.77     1013.68     34.28 o 
  -6   8  13     1307.19     1291.82     31.84 o 
  -5   8  13     2429.08     2459.64     47.30 o 
  -4   8  13     1396.19     1294.42     37.45 o 
  -3   8  13     2255.86     2282.86     51.46 o 
  -2   8  13     1333.87     1290.27     33.19 o 
  -1   8  13     1178.91     1245.37     33.07 o 
   0   8  13       25.24       22.57     12.88 o 
  -8   9  13      118.42      155.96     18.22 o 
  -7   9  13     3461.15     3238.90     69.16 o 
  -6   9  13      307.18      359.25     18.17 o 
  -5   9  13      405.15      382.34     21.01 o 
  -4   9  13      522.35      505.56     27.25 o 
  -3   9  13      297.37      326.14     23.54 o 
  -2   9  13     3016.84     2995.24     66.47 o 
  -1   9  13      124.20      134.28     21.89 o 
   0   9  13        8.49       20.80     13.12 o 
  -9  10  13     1095.54     1188.36     38.42 o 
  -8  10  13      442.05      450.06     27.53 o 
  -7  10  13     1001.86     1017.88     38.49 o 
  -6  10  13     1523.79     1517.46     39.43 o 
  -5  10  13       32.78       56.68     14.36 o 
  -4  10  13     1363.96     1412.09     44.34 o 
  -3  10  13     1067.61     1162.34     39.90 o 
  -2  10  13      414.60      447.39     25.48 o 
  -1  10  13     1058.74     1141.28     46.97 o 
   0  10  13      743.07      718.67     39.23 o 
 -10  11  13      193.74      124.32     27.56 o 
  -9  11  13      569.63      576.31     30.83 o 
  -8  11  13      789.69      831.92     36.01 o 
  -7  11  13     1114.57     1068.43     39.70 o 
  -6  11  13       82.72       64.49     11.22 o 
  -5  11  13      118.62       96.26     20.01 o 
  -4  11  13     1231.59     1196.48     41.72 o 
  -3  11  13      728.34      775.51     33.41 o 
  -2  11  13      685.84      636.91     37.34 o 
  -1  11  13      184.48      209.25     28.71 o 
   0  11  13      270.32      355.05     34.20 o 
 -11  12  13       70.55       45.26     25.84 o 
 -10  12  13      240.93      269.47     31.64 o 
  -9  12  13      866.95      857.72     42.50 o 
  -8  12  13      495.60      506.37     34.93 o 
  -7  12  13      658.55      631.02     34.63 o 
  -6  12  13      273.79      273.95     25.45 o 
  -5  12  13      629.55      654.25     35.30 o 
  -4  12  13      623.19      616.86     33.07 o 
  -3  12  13      894.74      939.95     48.16 o 
  -2  12  13      171.54      212.44     29.50 o 
  -1  12  13      103.60      129.10     26.49 o 
   0  12  13      448.53      416.07     39.81 o 
 -10  13  13      560.20      624.26     56.45 o 
  -9  13  13      476.29      476.23     34.15 o 
  -8  13  13       28.76        3.40     16.45 o 
  -7  13  13      200.63      218.82     23.95 o 
  -6  13  13      216.75      272.98     28.23 o 
  -5  13  13       16.06       24.33     14.74 o 
  -4  13  13      423.37      451.83     40.65 o 
  -3  13  13      698.17      675.11     53.72 o 
   0   1  14       50.05       58.66      9.10 o 
  -1   2  14     5375.29     5017.62     62.18 o 
   0   2  14      193.96      186.32     11.53 o 
  -2   3  14     2977.79     2878.61     43.58 o 
  -1   3  14     2954.53     2816.64     41.49 o 
   0   3  14      597.54      479.98     17.77 o 
  -3   4  14      108.58      127.84     11.89 o 
  -2   4  14     4338.30     4437.69     57.57 o 
  -1   4  14      114.62      131.82     10.38 o 
   0   4  14        6.42       14.61      7.61 o 
  -4   5  14      891.77      839.90     21.90 o 
  -3   5  14     2859.90     2755.18     42.33 o 
  -2   5  14     2628.25     2518.93     41.06 o 
  -1   5  14      796.67      756.59     20.14 o 
   0   5  14     1436.02     1434.27     28.17 o 
  -5   6  14      194.29      217.70     12.92 o 
  -4   6  14     1035.06     1036.03     26.75 o 
  -3   6  14       57.88       76.94     10.70 o 
  -2   6  14     1245.87     1175.38     26.00 o 
  -1   6  14      202.47      214.12     12.96 o 
   0   6  14       16.64       20.44      8.37 o 
  -6   7  14      705.50      697.03     20.68 o 
  -5   7  14     1177.83     1193.16     27.26 o 
  -4   7  14      436.77      425.86     19.81 o 
  -3   7  14      538.17      556.47     21.03 o 
  -2   7  14     1341.22     1377.16     32.10 o 
  -1   7  14      595.44      592.04     23.38 o 
   0   7  14      689.03      661.95     23.54 o 
  -7   8  14      679.32      767.19     31.06 o 
  -6   8  14      561.91      556.49     23.42 o 
  -5   8  14      461.13      537.03     26.22 o 
  -4   8  14     2983.86     3109.95     59.77 o 
  -3   8  14      539.62      582.53     20.53 o 
  -2   8  14      448.96      444.81     20.54 o 
  -1   8  14      705.09      752.86     26.02 o 
   0   8  14     1986.26     2137.05     57.96 o 
  -8   9  14      698.40      741.48     33.65 o 
  -7   9  14       53.76       51.53     16.00 o 
  -6   9  14       51.62       33.14     12.46 o 
  -5   9  14     1311.57     1222.48     46.92 o 
  -4   9  14     1239.58     1204.99     41.26 o 
  -3   9  14       40.17       30.77     15.36 o 
  -2   9  14       30.90       24.18     15.42 o 
  -1   9  14      809.02      807.56     43.80 o 
   0   9  14     1111.53     1006.64     38.90 o 
  -9  10  14     1055.35     1104.37     45.11 o 
  -8  10  14      148.15      141.41     21.62 o 
  -7  10  14      438.60      415.19     27.46 o 
  -6  10  14       65.66       52.34     13.83 o 
  -5  10  14      718.72      747.75     34.66 o 
  -4  10  14      112.45       97.57     18.84 o 
  -3  10  14      355.04      366.51     27.83 o 
  -2  10  14      248.83      319.14     24.40 o 
  -1  10  14     1029.14     1028.45     84.08 o 
   0  10  14      662.89      667.42     42.64 o 
 -10  11  14      779.63      901.84     53.28 o 
  -9  11  14       44.02       19.17     17.24 o 
  -8  11  14        6.34       13.00     15.72 o 
  -7  11  14     1610.25     1556.10     51.75 o 
  -6  11  14      602.20      654.06     29.64 o 
  -5  11  14      500.58      550.92     31.83 o 
  -4  11  14     1661.87     1601.45     52.66 o 
  -3  11  14        5.05       17.31     15.57 o 
  -2  11  14       45.80       52.62     22.35 o 
  -1  11  14      773.08      907.79     48.92 o 
   0  11  14      675.77      741.50     45.96 o 
 -11  12  14      367.79      356.52     39.14 o 
 -10  12  14     1020.79     1078.76     58.32 o 
  -9  12  14      267.30      253.55     26.23 o 
  -8  12  14       83.83       62.49     19.18 o 
  -7  12  14      631.54      627.26     35.13 o 
  -6  12  14      354.74      299.55     30.17 o 
  -5  12  14      655.95      683.64     36.58 o 
  -4  12  14       95.51       73.02     19.03 o 
  -3  12  14      263.59      277.49     32.24 o 
  -2  12  14     1016.86     1102.72     59.07 o 
  -1  12  14      415.02      391.77     37.42 o 
  -9  13  14      483.89      509.69     33.44 o 
  -8  13  14      175.80      128.80     22.30 o 
  -7  13  14      487.80      587.27     37.91 o 
  -6  13  14      381.78      521.14     36.01 o 
  -5  13  14      198.31      152.48     29.76 o 
  -4  13  14      580.78      631.20     42.30 o 
   0   1  15       20.78       33.59      8.77 o 
  -1   2  15      185.73      208.50     12.45 o 
   0   2  15     6930.02     6627.53     79.02 o 
  -2   3  15     3439.04     3343.23     51.14 o 
  -1   3  15     3196.08     3151.50     48.20 o 
   0   3  15    17184.61    16712.94    190.70 o 
  -3   4  15       16.81       30.34      9.66 o 
  -2   4  15       61.40       95.05     11.50 o 
  -1   4  15       17.72       16.34      8.64 o 
   0   4  15      825.72      789.06     22.18 o 
  -4   5  15     1476.12     1516.49     32.72 o 
  -3   5  15      981.44      985.11     28.21 o 
  -2   5  15     1016.70      994.00     25.76 o 
  -1   5  15     1473.14     1539.41     31.18 o 
   0   5  15      737.41      706.01     22.63 o 
  -5   6  15      288.06      335.38     16.89 o 
  -4   6  15     3168.89     3048.00     54.00 o 
  -3   6  15       35.16       34.82     10.49 o 
  -2   6  15     3423.99     3249.32     54.03 o 
  -1   6  15      299.12      349.62     17.77 o 
   0   6  15     3256.32     3220.47     50.53 o 
  -6   7  15     2139.17     2189.38     40.98 o 
  -5   7  15     3096.28     3146.14     56.70 o 
  -4   7  15     2293.11     2256.98     49.08 o 
  -3   7  15     2215.87     2212.69     48.98 o 
  -2   7  15     3134.30     3171.63     58.80 o 
  -1   7  15     2130.51     2145.64     48.71 o 
   0   7  15     1488.16     1456.32     37.07 o 
  -7   8  15      282.07      284.22     22.39 o 
  -6   8  15     1192.82     1193.83     33.83 o 
  -5   8  15      103.45      109.94     18.44 o 
  -4   8  15       17.19       21.23     15.24 o 
  -3   8  15      115.34      134.76     13.92 o 
  -2   8  15     1030.90     1087.29     34.29 o 
  -1   8  15      275.23      270.35     19.19 o 
   0   8  15      515.32      395.39     26.09 o 
  -8   9  15     1327.23     1305.67     43.54 o 
  -7   9  15       49.61       44.75     16.27 o 
  -6   9  15      108.91      101.55     15.13 o 
  -5   9  15     3409.40     3326.75     74.23 o 
  -4   9  15     3299.70     3391.42     74.43 o 
  -3   9  15       75.65       66.32     17.17 o 
  -2   9  15       40.36       28.65     15.40 o 
  -1   9  15     1364.10     1339.97     51.75 o 
   0   9  15     1423.80     1424.72     44.66 o 
  -9  10  15     1118.38     1147.56     44.26 o 
  -8  10  15       22.53       28.95     16.02 o 
  -7  10  15      154.41      169.94     21.58 o 
  -6  10  15      212.96      263.90     21.51 o 
  -5  10  15        6.16       -3.09     15.03 o 
  -4  10  15      217.70      284.02     25.07 o 
  -3  10  15      160.90      180.24     21.89 o 
  -2  10  15       19.82       37.32     19.82 o 
  -1  10  15     1172.65     1257.43     66.33 o 
   0  10  15        2.17      -14.28     18.20 o 
 -10  11  15       31.54       28.57     27.50 o 
  -9  11  15      468.16      494.41     30.38 o 
  -8  11  15      176.99      201.66     23.36 o 
  -7  11  15      249.51      273.58     26.92 o 
  -6  11  15     1252.80     1186.22     40.55 o 
  -5  11  15     1183.97     1236.20     45.14 o 
  -4  11  15      241.97      269.00     25.20 o 
  -3  11  15      215.72      215.36     28.19 o 
  -2  11  15      479.06      537.60     37.87 o 
  -1  11  15       31.92       27.96     20.91 o 
   0  11  15       24.54       14.44     21.59 o 
 -10  12  15     1405.93     1530.22     69.46 o 
  -9  12  15      773.67      813.76     39.94 o 
  -8  12  15      134.23      156.73     23.60 o 
  -7  12  15     1222.92     1357.08     65.86 o 
  -6  12  15       96.19      114.48     23.93 o 
  -5  12  15     1210.95     1332.46     50.39 o 
  -4  12  15      127.17      116.11     31.86 o 
  -3  12  15      842.99      862.45     46.00 o 
  -2  12  15     1386.00     1580.89     60.58 o 
  -8  13  15       11.79       21.02     20.05 o 
  -7  13  15        5.63        1.30     19.61 o 
  -6  13  15       15.32        3.18     19.74 o 
  -5  13  15       14.29       41.94     25.21 o 
   0   1  16      202.62      191.89     13.54 o 
  -1   2  16     7095.84     6762.81     85.15 o 
   0   2  16      758.53      692.32     22.41 o 
  -2   3  16     1422.90     1493.29     32.33 o 
  -1   3  16     1425.54     1485.59     32.15 o 
   0   3  16      229.44      228.29     14.37 o 
  -3   4  16      133.22      167.84     14.04 o 
  -2   4  16     2869.27     2926.94     51.47 o 
  -1   4  16      137.37      155.73     13.50 o 
   0   4  16      540.24      544.00     19.58 o 
  -4   5  16     1367.63     1387.69     30.68 o 
  -3   5  16     2132.46     2047.62     41.77 o 
  -2   5  16     2235.96     2101.31     41.88 o 
  -1   5  16     1508.07     1528.22     37.80 o 
   0   5  16      329.32      318.05     17.34 o 
  -5   6  16      210.56      246.66     16.08 o 
  -4   6  16      460.84      443.02     22.06 o 
  -3   6  16      357.10      386.68     19.33 o 
  -2   6  16      487.16      493.02     21.09 o 
  -1   6  16      138.91      166.59     15.00 o 
   0   6  16      314.72      360.30     18.84 o 
  -6   7  16     1229.57     1275.32     32.37 o 
  -5   7  16      346.70      342.97     19.46 o 
  -4   7  16     1555.21     1496.53     39.54 o 
  -3   7  16     1359.93     1317.51     38.15 o 
  -2   7  16      236.33      230.78     18.97 o 
  -1   7  16     1196.32     1219.75     39.19 o 
   0   7  16      952.21      831.17     26.58 o 
  -7   8  16      452.77      446.56     28.57 o 
  -6   8  16      495.66      497.31     25.64 o 
  -5   8  16      546.92      568.81     27.56 o 
  -4   8  16     1958.89     1961.61     53.99 o 
  -3   8  16      536.62      547.08     24.79 o 
  -2   8  16      594.96      585.81     32.04 o 
  -1   8  16      525.87      532.78     25.23 o 
   0   8  16      923.14      935.87     38.44 o 
  -8   9  16      332.50      337.66     27.52 o 
  -7   9  16        8.26       19.96     17.00 o 
  -6   9  16       10.52       16.21     13.42 o 
  -5   9  16      636.91      596.39     32.23 o 
  -4   9  16      683.40      634.89     35.58 o 
  -3   9  16       20.75       21.21     15.55 o 
  -2   9  16        1.22        3.35     14.74 o 
  -1   9  16      246.36      245.82     28.59 o 
   0   9  16     1592.51     1474.83     56.06 o 
  -9  10  16      716.70      759.21     37.55 o 
  -8  10  16       72.82       90.56     19.33 o 
  -7  10  16       17.58        5.13     17.06 o 
  -6  10  16       29.50       36.29     15.31 o 
  -5  10  16      364.34      333.36     29.28 o 
  -4  10  16       60.27       63.09     18.36 o 
  -3  10  16       43.55       58.79     17.86 o 
  -2  10  16       25.40       41.61     20.94 o 
  -1  10  16      771.03      834.00     44.78 o 
   0  10  16      785.11      876.36     49.75 o 
 -10  11  16      764.97      782.40     47.93 o 
  -9  11  16       74.37       44.51     18.81 o 
  -8  11  16       73.32       66.37     19.31 o 
  -7  11  16      695.64      716.32     42.11 o 
  -6  11  16      743.80      809.62     35.24 o 
  -5  11  16      920.63     1013.29     41.96 o 
  -4  11  16      746.93      743.49     37.00 o 
  -3  11  16       31.77       65.46     23.03 o 
  -2  11  16       82.84       78.03     23.83 o 
  -1  11  16      830.57      877.34     50.73 o 
   0  11  16      681.92      633.15     45.47 o 
  -9  12  16       73.90       85.23     21.46 o 
  -8  12  16       58.02       52.12     22.36 o 
  -7  12  16      774.68      781.03     44.50 o 
  -6  12  16       57.97      107.39     24.86 o 
  -5  12  16      695.67      747.68     42.99 o 
  -4  12  16       50.90       44.01     22.92 o 
  -3  12  16       69.25       77.47     24.38 o 
   0   1  17       20.23        7.06      8.93 o 
  -1   2  17     1693.14     1651.28     35.11 o 
   0   2  17     1576.80     1506.68     35.25 o 
  -2   3  17     1869.70     1773.05     38.72 o 
  -1   3  17     1736.33     1682.86     37.95 o 
   0   3  17      460.80      493.94     20.46 o 
  -3   4  17      722.43      724.31     23.92 o 
  -2   4  17      313.31      342.32     18.98 o 
  -1   4  17      599.23      560.65     22.90 o 
   0   4  17      962.74      901.27     26.85 o 
  -4   5  17      421.14      467.47     19.42 o 
  -3   5  17       69.50       72.03     12.81 o 
  -2   5  17       96.78       89.29     13.28 o 
  -1   5  17      351.02      407.93     19.22 o 
   0   5  17     2906.78     2590.65     47.48 o 
  -5   6  17      930.96      951.34     28.09 o 
  -4   6  17      145.31      147.98     16.48 o 
  -3   6  17       70.91      117.06     14.29 o 
  -2   6  17      165.58      161.37     15.27 o 
  -1   6  17      818.68      842.58     27.80 o 
   0   6  17        4.23        5.09     11.49 o 
  -6   7  17      463.77      425.93     21.88 o 
  -5   7  17      322.47      342.72     20.32 o 
  -4   7  17      188.51      207.19     19.27 o 
  -3   7  17      183.15      192.51     18.80 o 
  -2   7  17      288.85      298.58     21.48 o 
  -1   7  17      393.65      377.76     21.26 o 
   0   7  17      559.56      594.61     24.91 o 
  -7   8  17      700.53      736.30     31.16 o 
  -6   8  17      229.95      280.24     21.53 o 
  -5   8  17     1135.85     1081.99     37.09 o 
  -4   8  17     1676.72     1680.57     51.20 o 
  -3   8  17     1190.82     1121.78     35.40 o 
  -2   8  17      231.51      253.55     20.77 o 
  -1   8  17      649.61      697.56     30.53 o 
   0   8  17        2.69        7.44     16.55 o 
  -8   9  17       40.87       33.45     19.52 o 
  -7   9  17      828.03      735.31     39.06 o 
  -6   9  17      234.53      269.24     22.98 o 
  -5   9  17      154.64      134.06     19.10 o 
  -4   9  17       82.55       43.46     18.69 o 
  -3   9  17      225.93      221.28     25.77 o 
  -2   9  17     1016.85      916.74     44.27 o 
  -1   9  17       50.10       68.42     22.31 o 
   0   9  17        1.35      -19.28     19.28 o 
  -9  10  17      195.05      202.27     24.04 o 
  -8  10  17      142.46      116.20     30.33 o 
  -7  10  17      551.50      552.30     35.55 o 
  -6  10  17      816.13      881.55     37.52 o 
  -5  10  17        2.68       -5.48     15.08 o 
  -4  10  17      808.58      859.07     42.11 o 
  -3  10  17      598.20      654.40     36.86 o 
  -2  10  17      234.46      240.89     29.36 o 
  -1  10  17      214.41      266.50     30.66 o 
   0  10  17      311.43      337.32     36.18 o 
 -10  11  17      441.34      491.19     41.27 o 
  -9  11  17      704.24      674.10     40.42 o 
  -8  11  17       33.43       35.72     19.52 o 
  -7  11  17      870.47      830.90     45.95 o 
  -6  11  17      678.28      598.97     33.08 o 
  -5  11  17      592.61      581.16     32.18 o 
  -4  11  17      809.10      895.36     43.19 o 
  -3  11  17       87.43      116.08     26.16 o 
  -2  11  17      583.36      528.39     40.39 o 
  -1  11  17      435.09      417.41     39.02 o 
  -8  12  17      204.64      201.96     28.80 o 
  -7  12  17      384.83      436.53     41.37 o 
  -6  12  17       69.91       57.23     23.56 o 
  -5  12  17      442.50      489.95     37.25 o 
  -4  12  17      150.57      146.17     27.58 o 
   0   0  18    18519.79    17474.00    633.28 o 
   0   1  18      269.61      260.92     16.71 o 
  -1   2  18      885.02      791.79     26.71 o 
   0   2  18      146.88      165.98     15.45 o 
  -2   3  18     1030.12     1066.77     30.89 o 
  -1   3  18     1027.30     1050.11     32.56 o 
   0   3  18     4100.76     4034.59     67.14 o 
  -3   4  18      829.68      785.18     26.21 o 
  -2   4  18     7464.19     7011.52    100.24 o 
  -1   4  18     1015.64      943.35     29.08 o 
   0   4  18     1948.43     1769.68     36.63 o 
  -4   5  18      469.96      472.86     21.14 o 
  -3   5  18     2677.90     2669.24     51.84 o 
  -2   5  18     2721.54     2716.23     51.99 o 
  -1   5  18      496.39      496.18     22.96 o 
   0   5  18     2894.41     2924.43     55.23 o 
  -5   6  18     1230.57     1160.74     36.93 o 
  -4   6  18     1574.71     1468.45     38.21 o 
  -3   6  18     3464.82     3620.25     63.16 o 
  -2   6  18     1440.08     1412.94     41.84 o 
  -1   6  18     1381.70     1388.56     36.74 o 
   0   6  18       68.13      126.36     16.24 o 
  -6   7  18      893.02      945.45     32.82 o 
  -5   7  18      913.53      918.36     53.78 o 
  -4   7  18     1328.21     1330.10     43.83 o 
  -3   7  18     1287.88     1377.05     41.33 o 
  -2   7  18      946.05      933.44     34.47 o 
  -1   7  18      863.00      888.37     33.65 o 
   0   7  18      124.86      101.01     15.05 o 
  -7   8  18      512.58      554.08     29.21 o 
  -6   8  18      114.61      121.44     18.31 o 
  -5   8  18      228.70      228.72     21.68 o 
  -4   8  18       14.08       56.50     18.19 o 
  -3   8  18      179.45      162.06     18.58 o 
  -2   8  18      167.21      170.99     19.78 o 
  -1   8  18      541.23      606.14     29.83 o 
   0   8  18      274.62      262.18     28.39 o 
  -8   9  18      470.55      489.16     35.64 o 
  -7   9  18     2283.29     2281.11     67.41 o 
  -6   9  18      297.23      265.72     23.63 o 
  -5   9  18      851.66      873.61     35.47 o 
  -4   9  18      835.08      800.48     41.25 o 
  -3   9  18      379.75      359.90     30.68 o 
  -2   9  18     2207.77     2250.51     65.95 o 
  -1   9  18      416.48      392.03     38.29 o 
   0   9  18      303.08      323.37     40.29 o 
  -9  10  18      424.87      494.32     45.92 o 
  -8  10  18      304.39      302.92     31.75 o 
  -7  10  18      315.81      350.76     31.11 o 
  -6  10  18      313.09      356.29     27.04 o 
  -5  10  18     1103.49     1246.89     44.55 o 
  -4  10  18      357.55      448.18     33.86 o 
  -3  10  18      352.54      353.43     30.61 o 
  -2  10  18      283.45      362.30     37.22 o 
  -1  10  18      505.65      524.64     43.44 o 
   0  10  18      128.74       53.85     28.19 o 
  -9  11  18      938.21      846.70     57.01 o 
  -8  11  18      217.17      228.36     28.21 o 
  -7  11  18      234.30      236.13     30.93 o 
  -6  11  18       28.64       63.02     23.11 o 
  -5  11  18       36.09       40.29     17.68 o 
  -4  11  18      252.25      302.58     30.18 o 
  -3  11  18      210.38      238.71     34.54 o 
  -2  11  18     1077.45     1050.61     57.54 o 
   0   1  19      148.62      145.06     15.80 o 
  -1   2  19      344.45      436.22     35.48 o 
   0   2  19     2240.12     2055.89     44.84 o 
  -2   3  19      640.54      639.93     27.26 o 
  -1   3  19      534.88      514.51     25.39 o 
   0   3  19      246.07      296.43     21.17 o 
  -3   4  19       90.37       80.72     15.35 o 
  -2   4  19      180.27      187.21     18.96 o 
  -1   4  19      147.26      115.15     15.40 o 
   0   4  19       25.02       38.84     13.01 o 
  -4   5  19     2203.85     2339.83     47.53 o 
  -3   5  19      103.98       86.81     14.88 o 
  -2   5  19       95.12       82.75     14.42 o 
  -1   5  19     2196.69     2171.24     47.27 o 
   0   5  19     1298.16     1165.66     32.29 o 
  -5   6  19      786.77      811.34     31.91 o 
  -4   6  19      427.57      447.20     24.98 o 
  -3   6  19     1534.72     1492.09     38.52 o 
  -2   6  19      389.11      411.07     22.43 o 
  -1   6  19      746.99      755.01     28.44 o 
   0   6  19      460.53      471.26     25.56 o 
  -6   7  19      234.28      238.56     20.15 o 
  -5   7  19      457.01      477.25     24.67 o 
  -4   7  19      104.56       87.58     17.05 o 
  -3   7  19      139.18      100.42     18.02 o 
  -2   7  19      586.88      529.18     28.19 o 
  -1   7  19      191.97      168.86     17.97 o 
   0   7  19       12.23       17.27     13.28 o 
  -7   8  19      553.73      594.39     31.21 o 
  -6   8  19     1005.93     1004.04     39.59 o 
  -5   8  19     1453.93     1391.74     43.76 o 
  -4   8  19      363.37      373.36     29.19 o 
  -3   8  19     1263.94     1280.57     42.40 o 
  -2   8  19     1076.11     1080.68     39.34 o 
  -1   8  19      625.09      718.47     32.74 o 
   0   8  19       27.03       30.17     19.33 o 
  -8   9  19      252.28      319.69     31.75 o 
  -7   9  19     1562.80     1539.74     59.61 o 
  -6   9  19      191.04      172.29     21.56 o 
  -5   9  19      285.55      347.52     26.02 o 
  -4   9  19      233.41      255.58     28.68 o 
  -3   9  19      215.15      239.36     27.62 o 
  -2   9  19     1289.88     1281.86     51.23 o 
  -1   9  19      230.44      252.67     35.39 o 
   0   9  19      123.49      143.45     33.39 o 
  -9  10  19      712.53      762.17     77.35 o 
  -8  10  19      491.63      543.51     39.53 o 
  -7  10  19      517.68      582.59     42.24 o 
  -6  10  19      618.16      731.63     36.48 o 
  -5  10  19      218.85      209.29     23.95 o 
  -4  10  19      433.92      479.53     35.57 o 
  -3  10  19      567.93      609.79     37.59 o 
  -2  10  19      509.55      514.41     44.46 o 
  -1  10  19      695.56      752.39     55.44 o 
  -7  11  19     1459.40     1533.81     62.87 o 
  -6  11  19       37.02       47.08     29.39 o 
  -5  11  19       28.09       18.67     20.56 o 
  -4  11  19     1484.82     1648.62     59.05 o 
   0   1  20      570.01      560.05     26.79 o 
  -1   2  20      164.93      136.34     17.40 o 
   0   2  20      108.46       99.88     16.32 o 
  -2   3  20      285.52      290.67     21.81 o 
  -1   3  20      270.51      297.52     21.99 o 
   0   3  20      219.43      220.81     20.52 o 
  -3   4  20      882.97      828.85     32.24 o 
  -2   4  20      341.70      394.96     24.27 o 
  -1   4  20      892.78      818.49     32.06 o 
   0   4  20      218.29      223.94     22.08 o 
  -4   5  20        1.73       23.66     13.75 o 
  -3   5  20     1393.12     1328.10     37.09 o 
  -2   5  20     1370.39     1236.81     36.33 o 
  -1   5  20       29.30       43.46     14.01 o 
   0   5  20      125.19      144.17     18.12 o 
  -5   6  20       96.84      106.11     18.00 o 
  -4   6  20     1220.02     1188.11     41.09 o 
  -3   6  20        2.64       -0.17     12.94 o 
  -2   6  20     1523.40     1472.84     38.74 o 
  -1   6  20       83.36       79.13     14.95 o 
   0   6  20      146.23      182.81     19.66 o 
  -6   7  20      710.21      691.42     31.41 o 
  -5   7  20      879.63      898.84     33.41 o 
  -4   7  20      460.80      444.22     27.63 o 
  -3   7  20      545.96      538.66     29.25 o 
  -2   7  20     1112.06     1137.25     39.68 o 
  -1   7  20      566.51      550.93     27.42 o 
   0   7  20     1689.72     1549.08     44.71 o 
  -7   8  20      446.25      508.21     38.93 o 
  -6   8  20      441.62      441.45     30.91 o 
  -5   8  20      281.82      294.73     24.81 o 
  -4   8  20      871.94      951.08     42.38 o 
  -3   8  20      300.45      345.35     31.33 o 
  -2   8  20      400.37      393.19     27.34 o 
  -1   8  20      503.77      548.40     30.51 o 
   0   8  20     1620.33     1731.01     63.48 o 
  -8   9  20      383.93      366.48     34.77 o 
  -7   9  20      321.99      311.43     33.87 o 
  -6   9  20      198.64      137.46     21.18 o 
  -5   9  20     1343.70     1305.52     49.52 o 
  -4   9  20     1276.97     1173.51     51.45 o 
  -3   9  20      185.44      140.75     25.22 o 
  -2   9  20      273.70      238.04     28.12 o 
  -1   9  20      367.55      385.99     44.63 o 
   0   9  20      461.97      415.70     46.22 o 
  -7  10  20      170.85      148.90     28.29 o 
  -6  10  20      107.98      105.94     26.04 o 
  -5  10  20     1196.07     1181.64     51.64 o 
  -4  10  20      132.31      119.50     25.03 o 
  -3  10  20      139.14      179.50     26.68 o 
   0   1  21      946.70      930.95     38.70 o 
  -1   2  21      180.84      199.13     20.60 o 
   0   2  21     4938.73     4792.08     89.76 o 
  -2   3  21      538.76      496.86     27.04 o 
  -1   3  21      424.81      358.88     24.37 o 
   0   3  21    10108.59    10232.88    157.90 o 
  -3   4  21        6.42       24.14     14.98 o 
  -2   4  21       94.68       78.42     16.88 o 
  -1   4  21        5.33       21.82     14.77 o 
   0   4  21      224.90      255.87     23.31 o 
  -4   5  21     1459.07     1418.99     48.16 o 
  -3   5  21      905.25      909.76     32.71 o 
  -2   5  21      973.21     1005.82     34.00 o 
  -1   5  21     1459.62     1444.38     40.18 o 
   0   5  21      527.54      530.97     27.78 o 
  -5   6  21      398.85      457.07     27.44 o 
  -4   6  21      767.72      723.40     34.15 o 
  -3   6  21       33.19       49.59     15.36 o 
  -2   6  21      881.66      783.80     31.74 o 
  -1   6  21      385.95      439.51     25.73 o 
   0   6  21     1784.81     1881.97     53.00 o 
  -6   7  21      764.68      769.80     34.23 o 
  -5   7  21     2127.72     2216.35     62.22 o 
  -4   7  21      662.66      620.02     31.50 o 
  -3   7  21      579.39      577.77     30.98 o 
  -2   7  21     2180.69     2166.35     59.81 o 
  -1   7  21      761.41      778.62     39.29 o 
   0   7  21      920.43      982.60     36.55 o 
  -7   8  21      128.32       75.54     25.15 o 
  -6   8  21      829.40      910.39     41.97 o 
  -5   8  21      821.66      935.08     39.32 o 
  -4   8  21        8.12       24.46     18.67 o 
  -3   8  21      810.74      857.97     44.97 o 
  -2   8  21      774.82      860.12     44.65 o 
  -1   8  21      124.92      120.15     21.66 o 
   0   8  21        9.59       30.81     20.76 o 
  -7   9  21       47.46       73.18     24.21 o 
  -6   9  21      194.99      202.56     30.55 o 
  -5   9  21     1367.26     1314.04     47.57 o 
  -4   9  21     1312.14     1322.96     54.83 o 
  -3   9  21      118.94      115.97     25.02 o 
  -2   9  21       38.42       28.14     20.81 o 
   0   1  22      467.76      466.61     30.67 o 
  -1   2  22      772.49      755.23     34.55 o 
   0   2  22      533.36      484.02     29.14 o 
  -2   3  22      176.03      191.32     22.09 o 
  -1   3  22      235.39      251.76     22.50 o 
   0   3  22      418.18      420.80     28.36 o 
  -3   4  22      105.85      100.51     19.63 o 
  -2   4  22     1576.44     1491.08     44.42 o 
  -1   4  22      117.16      118.63     19.70 o 
   0   4  22        4.54        5.77     15.68 o 
  -4   5  22      187.25      168.56     22.06 o 
  -3   5  22     1184.03     1168.30     40.20 o 
  -2   5  22     1187.86     1132.76     40.07 o 
  -1   5  22      187.86      214.44     21.30 o 
   0   5  22      387.55      366.28     25.32 o 
  -5   6  22       58.01       46.49     16.56 o 
  -4   6  22      528.20      506.05     32.14 o 
  -3   6  22        9.91       18.80     14.80 o 
  -2   6  22      400.05      427.23     26.32 o 
  -1   6  22       38.31        6.22     15.02 o 
   0   6  22      330.92      362.64     34.43 o 
  -6   7  22      635.43      657.61     32.80 o 
  -5   7  22      471.47      388.90     26.20 o 
  -4   7  22      763.82      714.20     34.52 o 
  -3   7  22      716.56      682.56     34.32 o 
  -2   7  22      300.09      287.94     27.32 o 
  -1   7  22      738.18      761.96     39.83 o 
   0   7  22     1289.60     1266.75     49.07 o 
  -7   8  22      513.53      560.18     42.36 o 
  -6   8  22      216.74      248.05     33.39 o 
  -5   8  22      871.85      894.26     41.58 o 
  -4   8  22      143.33      166.21     26.12 o 
  -3   8  22      918.46      997.19     48.76 o 
  -2   8  22      256.90      283.48     31.62 o 
  -1   8  22      589.24      677.33     43.63 o 
  -5   9  22      674.85      652.73     42.36 o 
  -4   9  22      759.52      748.65     44.10 o 
   0   1  23       65.45       63.37     20.86 o 
  -1   2  23      940.01      965.04     42.20 o 
   0   2  23     1121.74     1098.29     42.21 o 
  -2   3  23      737.89      734.25     35.65 o 
  -1   3  23      686.36      659.32     34.27 o 
   0   3  23       26.33       28.08     16.44 o 
  -3   4  23      149.11      122.28     21.07 o 
  -2   4  23      307.32      346.93     27.91 o 
  -1   4  23       84.48       59.75     18.63 o 
   0   4  23       33.58        2.75     16.36 o 
  -4   5  23      803.02      799.26     37.55 o 
  -3   5  23      164.55      170.15     22.73 o 
  -2   5  23      143.10      159.08     21.30 o 
  -1   5  23      713.57      736.83     36.21 o 
   0   5  23     1430.19     1395.54     47.69 o 
  -5   6  23      847.71      869.57     45.04 o 
  -4   6  23      353.58      386.17     30.43 o 
  -3   6  23       43.85       47.12     16.94 o 
  -2   6  23      398.07      412.42     26.82 o 
  -1   6  23      826.78      855.63     38.67 o 
   0   6  23      126.77       78.50     20.22 o 
  -6   7  23       89.08       36.38     19.94 o 
  -5   7  23      229.00      235.90     23.56 o 
  -4   7  23       43.64       21.72     18.03 o 
  -3   7  23       34.46       17.82     17.69 o 
  -2   7  23      175.83      194.07     26.25 o 
  -1   7  23       37.41       27.53     20.16 o 
   0   7  23       19.68       31.65     19.52 o 
  -5   8  23      704.17      747.10     44.80 o 
  -4   8  23     1123.65     1094.91     49.19 o 
  -3   8  23      752.07      705.81     48.48 o 
   0   0  24    12618.39    11807.21    517.09 o 
   0   1  24      498.21      475.83     36.17 o 
  -1   2  24      442.14      412.53     34.46 o 
   0   2  24        5.57       17.38     19.48 o 
  -2   3  24      528.02      586.14     36.24 o 
  -1   3  24      516.41      533.79     35.17 o 
   0   3  24     1451.26     1386.95     48.52 o 
  -3   4  24      493.57      524.62     33.22 o 
  -2   4  24     1854.69     1819.92     58.32 o 
  -1   4  24      520.75      480.09     32.43 o 
   0   4  24     1495.46     1397.06     49.08 o 
  -4   5  24       95.66       91.18     20.96 o 
  -3   5  24      943.86     1006.26     45.12 o 
  -2   5  24      947.35      995.21     42.20 o 
  -1   5  24       95.64       87.59     20.79 o 
   0   5  24      421.00      533.54     33.59 o 
  -5   6  24      618.27      671.61     38.62 o 
  -4   6  24      563.93      572.18     36.09 o 
  -3   6  24     2095.51     2255.12     74.48 o 
  -2   6  24      581.79      590.48     32.89 o 
  -1   6  24      724.56      749.96     42.31 o 
   0   6  24       32.07       60.34     22.34 o 
  -4   7  24      258.44      294.35     35.48 o 
  -3   7  24      244.01      248.16     31.58 o 
   0   1  25       11.86       -5.53     19.36 o 
  -1   2  25       88.86      130.31     25.13 o 
   0   2  25      991.10      859.58     46.26 o 
  -2   3  25      379.38      321.98     31.11 o 
  -1   3  25      379.42      368.42     39.75 o 
   0   3  25        7.97       13.48     19.00 o 
  -3   4  25      352.92      354.21     30.45 o 
  -2   4  25      303.90      393.71     32.52 o 
  -1   4  25      373.35      342.56     31.53 o 
   0   4  25       57.24       35.60     19.65 o 
  -4   5  25     1108.33     1155.41     46.27 o 
  -3   5  25        3.90       12.41     18.89 o 
  -2   5  25        5.37       16.52     19.23 o 
  -1   5  25     1091.95     1177.47     49.83 o 
   0   1  26      752.03      712.71     44.27 o 
  -1   2  26      171.79      200.21     29.30 o 
   0   2  26       80.93       66.60     23.96 o 
  -2   3  26       38.29       33.15     22.30 o 
  -1   3  26       52.37       80.67     24.37 o 
   0   3  26      125.30      114.45     26.01 o 
                                                 
